# Supplementary material for: Continuous Aging of the Human DNA Methylome Throughout the Human Lifespan
Source: PLoS One. 2013 Jun 27;8(6):e67378. doi: 10.1371/journal.pone.0067378 (PMC3695075; doi:10.1371/journal.pone.0067378)
Supplement: Table S1 — Association results for chronological age and level of methylation for all DNA methylation sites. (ZIP) [file pone.0067378.s005.zip]

Archive with 3 entries (2 files):
- Supporting_tableS1_rev.csv
- __MACOSX/
- __MACOSX/._Supporting_tableS1_rev.csv
