# Supplementary material for: Continuous Aging of the Human DNA Methylome Throughout the Human Lifespan
Source: PLoS One. 2013 Jun 27;8(6):e67378. doi: 10.1371/journal.pone.0067378 (PMC3695075; doi:10.1371/journal.pone.0067378)
Supplement: Table S2 — The most enriched molecular functions (FDR P-value<0.0001) among hypermethylated CGIs. (XLSX) [file pone.0067378.s006.xlsx]

## Sheet: HYPER_GOFUNCTION-1.txt
GO Term	Description	P-value	FDR q-value	Enrichment	N	B	n	b	Genes
GO:0043565	sequence-specific DNA binding	9.14e-67	3.15e-63	7.96	13058	569	300	104	[IRX5 - iroquois homeobox 5, IRX4 - iroquois homeobox 4, PROX1 - prospero homeobox 1, FOXL2 - forkhead box l2, SIX6 - six homeobox 6, ZNF148 - zinc finger protein 148, BARHL1 - barh-like homeobox 1, PAX3 - paired box 3, PAX7 - paired box 7, GCM2 - glial cells missing homolog 2 (drosophila), FEZF1 - fez family zinc finger 1, PAX6 - paired box 6, SOX11 - sry (sex determining region y)-box 11, GBX2 …
GO:0003700	sequence-specific DNA binding transcription factor activity	1.46e-54	2.52e-51	5.68	13058	836	300	109	[ZNF154 - zinc finger protein 154, IRX5 - iroquois homeobox 5, PROX1 - prospero homeobox 1, IRX4 - iroquois homeobox 4, FOXL2 - forkhead box l2, SIX6 - six homeobox 6, ZNF148 - zinc finger protein 148, PAX3 - paired box 3, BARHL1 - barh-like homeobox 1, PAX7 - paired box 7, PAX5 - paired box 5, PAX6 - paired box 6, SOX11 - sry (sex determining region y)-box 11, GBX2 - gastrulation brain homeobox …
GO:0001071	nucleic acid binding transcription factor activity	1.87e-54	2.15e-51	5.66	13058	838	300	109	[ZNF154 - zinc finger protein 154, IRX5 - iroquois homeobox 5, PROX1 - prospero homeobox 1, IRX4 - iroquois homeobox 4, FOXL2 - forkhead box l2, SIX6 - six homeobox 6, ZNF148 - zinc finger protein 148, PAX3 - paired box 3, BARHL1 - barh-like homeobox 1, PAX7 - paired box 7, PAX5 - paired box 5, PAX6 - paired box 6, SOX11 - sry (sex determining region y)-box 11, GBX2 - gastrulation brain homeobox …
GO:0003677	DNA binding	5.42e-34	4.67e-31	2.92	13058	1968	300	132	[ZNF154 - zinc finger protein 154, IRX4 - iroquois homeobox 4, IRX5 - iroquois homeobox 5, PROX1 - prospero homeobox 1, SIX6 - six homeobox 6, FOXL2 - forkhead box l2, ZNF578 - zinc finger protein 578, ZNF148 - zinc finger protein 148, PAX3 - paired box 3, BARHL1 - barh-like homeobox 1, GCM2 - glial cells missing homolog 2 (drosophila), PAX7 - paired box 7, PAX5 - paired box 5, FEZF1 - fez family…
GO:0044212	transcription regulatory region DNA binding	1.22e-26	8.39e-24	7.2	13058	278	300	46	[NKX6-1 - nk6 homeobox 1, PPARG - peroxisome proliferator-activated receptor gamma, ISL1 - isl lim homeobox 1, DBX1 - developing brain homeobox 1, TBX20 - t-box 20, HAND1 - heart and neural crest derivatives expressed 1, PROX1 - prospero homeobox 1, NKX2-5 - nk2 homeobox 5, WT1 - wilms tumor 1, DLX1 - distal-less homeobox 1, EOMES - eomesodermin, NKX2-1 - nk2 homeobox 1, VAX1 - ventral anterior h…
GO:0000975	regulatory region DNA binding	3.69e-26	2.12e-23	7.03	13058	285	300	46	[NKX6-1 - nk6 homeobox 1, PPARG - peroxisome proliferator-activated receptor gamma, ISL1 - isl lim homeobox 1, DBX1 - developing brain homeobox 1, TBX20 - t-box 20, HAND1 - heart and neural crest derivatives expressed 1, PROX1 - prospero homeobox 1, NKX2-5 - nk2 homeobox 5, WT1 - wilms tumor 1, DLX1 - distal-less homeobox 1, EOMES - eomesodermin, NKX2-1 - nk2 homeobox 1, VAX1 - ventral anterior h…
GO:0001067	regulatory region nucleic acid binding	3.69e-26	1.82e-23	7.03	13058	285	300	46	[NKX6-1 - nk6 homeobox 1, PPARG - peroxisome proliferator-activated receptor gamma, ISL1 - isl lim homeobox 1, DBX1 - developing brain homeobox 1, TBX20 - t-box 20, HAND1 - heart and neural crest derivatives expressed 1, PROX1 - prospero homeobox 1, NKX2-5 - nk2 homeobox 5, WT1 - wilms tumor 1, DLX1 - distal-less homeobox 1, EOMES - eomesodermin, NKX2-1 - nk2 homeobox 1, VAX1 - ventral anterior h…
GO:0000976	transcription regulatory region sequence-specific DNA binding	6.44e-25	2.77e-22	11.73	13058	115	300	31	[NKX6-1 - nk6 homeobox 1, ISL1 - isl lim homeobox 1, TBX20 - t-box 20, DBX1 - developing brain homeobox 1, DLX1 - distal-less homeobox 1, EOMES - eomesodermin, VAX1 - ventral anterior homeobox 1, NKX6-2 - nk6 homeobox 2, TBX18 - t-box 18, FEZF1 - fez family zinc finger 1, PAX6 - paired box 6, POU4F2 - pou class 4 homeobox 2, SOX11 - sry (sex determining region y)-box 11, SHOX2 - short stature hom…
GO:0003676	nucleic acid binding	8.21e-23	3.14e-20	2.18	13058	2769	300	139	[ZNF154 - zinc finger protein 154, IRX4 - iroquois homeobox 4, IRX5 - iroquois homeobox 5, PROX1 - prospero homeobox 1, SIX6 - six homeobox 6, FOXL2 - forkhead box l2, ZNF578 - zinc finger protein 578, ZNF148 - zinc finger protein 148, PAX3 - paired box 3, BARHL1 - barh-like homeobox 1, GCM2 - glial cells missing homolog 2 (drosophila), PAX7 - paired box 7, PAX5 - paired box 5, FEZF1 - fez family…
GO:0000981	sequence-specific DNA binding RNA polymerase II transcription factor activity	9.95e-17	3.43e-14	6.7	13058	195	300	30	[PPARG - peroxisome proliferator-activated receptor gamma, PROX1 - prospero homeobox 1, NKX2-5 - nk2 homeobox 5, WT1 - wilms tumor 1, FOXL2 - forkhead box l2, FOXQ1 - forkhead box q1, NKX2-1 - nk2 homeobox 1, PAX6 - paired box 6, POU4F2 - pou class 4 homeobox 2, SOX11 - sry (sex determining region y)-box 11, PITX2 - paired-like homeodomain 2, NR2F1 - nuclear receptor subfamily 2, group f, member …
GO:0001012	RNA polymerase II regulatory region DNA binding	1.43e-09	4.49e-07	8.98	13058	63	300	13	[FEZF2 - fez family zinc finger 2, PPARG - peroxisome proliferator-activated receptor gamma, TBX20 - t-box 20, FOXA2 - forkhead box a2, EOMES - eomesodermin, FEZF1 - fez family zinc finger 1, PHOX2B - paired-like homeobox 2b, PAX6 - paired box 6, SOX11 - sry (sex determining region y)-box 11, POU4F2 - pou class 4 homeobox 2, TBX5 - t-box 5, TFAP2B - transcription factor ap-2 beta (activating enha…
GO:0003705	RNA polymerase II distal enhancer sequence-specific DNA binding transcription factor activity	1.8e-09	5.16e-07	7.25	13058	90	300	15	[FOXG1 - forkhead box g1, SOX17 - sry (sex determining region y)-box 17, FOXA1 - forkhead box a1, FOXD1 - forkhead box d1, FOXA2 - forkhead box a2, PROX1 - prospero homeobox 1, NKX2-5 - nk2 homeobox 5, FOXL2 - forkhead box l2, FOXQ1 - forkhead box q1, NKX2-1 - nk2 homeobox 1, FOXE1 - forkhead box e1 (thyroid transcription factor 2), NR5A2 - nuclear receptor subfamily 5, group a, member 2, SOX9 - …
GO:0000977	RNA polymerase II regulatory region sequence-specific DNA binding	1.34e-08	3.56e-06	8.42	13058	62	300	12	[FEZF2 - fez family zinc finger 2, EOMES - eomesodermin, TBX20 - t-box 20, PHOX2B - paired-like homeobox 2b, FEZF1 - fez family zinc finger 1, FOXA2 - forkhead box a2, PAX6 - paired box 6, POU4F2 - pou class 4 homeobox 2, SOX11 - sry (sex determining region y)-box 11, TBX5 - t-box 5, TFAP2B - transcription factor ap-2 beta (activating enhancer binding protein 2 beta), TFAP2A - transcription facto…
GO:0001077	RNA polymerase II core promoter proximal region sequence-specific DNA binding transcription factor activity involved in positive regulation of transcription	2.11e-08	5.19e-06	10.62	13058	41	300	10	[OTX2 - orthodenticle homeobox 2, FOXA1 - forkhead box a1, NR2E1 - nuclear receptor subfamily 2, group e, member 1, SOX11 - sry (sex determining region y)-box 11, POU4F2 - pou class 4 homeobox 2, TCF21 - transcription factor 21, WT1 - wilms tumor 1, SOX9 - sry (sex determining region y)-box 9, TFAP2B - transcription factor ap-2 beta (activating enhancer binding protein 2 beta), TFAP2A - transcrip…
GO:0000982	RNA polymerase II core promoter proximal region sequence-specific DNA binding transcription factor activity	2.82e-08	6.49e-06	7.91	13058	66	300	12	[OTX2 - orthodenticle homeobox 2, FOXA1 - forkhead box a1, NR2E1 - nuclear receptor subfamily 2, group e, member 1, POU4F2 - pou class 4 homeobox 2, SOX11 - sry (sex determining region y)-box 11, PITX2 - paired-like homeodomain 2, TCF21 - transcription factor 21, WT1 - wilms tumor 1, TFAP2B - transcription factor ap-2 beta (activating enhancer binding protein 2 beta), MSX1 - msh homeobox 1, SOX9 …
GO:0001228	RNA polymerase II transcription regulatory region sequence-specific DNA binding transcription factor activity involved in positive regulation of transcription	3.46e-08	7.45e-06	10.12	13058	43	300	10	[OTX2 - orthodenticle homeobox 2, NR2E1 - nuclear receptor subfamily 2, group e, member 1, FOXA1 - forkhead box a1, SOX11 - sry (sex determining region y)-box 11, POU4F2 - pou class 4 homeobox 2, TCF21 - transcription factor 21, WT1 - wilms tumor 1, TFAP2B - transcription factor ap-2 beta (activating enhancer binding protein 2 beta), SOX9 - sry (sex determining region y)-box 9, TFAP2A - transcrip…
GO:0001105	RNA polymerase II transcription coactivator activity	5.03e-08	1.02e-05	17.92	13058	17	300	7	[ISL1 - isl lim homeobox 1, TBX20 - t-box 20, NEUROD1 - neuronal differentiation 1, SOX11 - sry (sex determining region y)-box 11, PITX2 - paired-like homeodomain 2, TFAP2B - transcription factor ap-2 beta (activating enhancer binding protein 2 beta), TFAP2A - transcription factor ap-2 alpha (activating enhancer binding protein 2 alpha)]
GO:0043566	structure-specific DNA binding	3.28e-07	6.28e-05	4.17	13058	188	300	18	[FOXG1 - forkhead box g1, FOXA1 - forkhead box a1, FOXD1 - forkhead box d1, FOXA2 - forkhead box a2, ATOH1 - atonal homolog 1 (drosophila), WT1 - wilms tumor 1, FOXL2 - forkhead box l2, ZNF148 - zinc finger protein 148, FOXQ1 - forkhead box q1, ZIC2 - zic family member 2, VAX1 - ventral anterior homeobox 1, NEUROD1 - neuronal differentiation 1, NKX2-8 - nk2 homeobox 8, ASCL1 - achaete-scute compl…
GO:0001190	RNA polymerase II transcription factor binding transcription factor activity involved in positive regulation of transcription	4e-07	7.25e-05	13.85	13058	22	300	7	[ISL1 - isl lim homeobox 1, TBX20 - t-box 20, NEUROD1 - neuronal differentiation 1, SOX11 - sry (sex determining region y)-box 11, PITX2 - paired-like homeodomain 2, TFAP2B - transcription factor ap-2 beta (activating enhancer binding protein 2 beta), TFAP2A - transcription factor ap-2 alpha (activating enhancer binding protein 2 alpha)]
GO:0008301	DNA binding, bending	8.26e-07	0.000142	8.52	13058	46	300	9	[FOXG1 - forkhead box g1, FOXA1 - forkhead box a1, FOXD1 - forkhead box d1, FOXA2 - forkhead box a2, FOXE1 - forkhead box e1 (thyroid transcription factor 2), FOXL2 - forkhead box l2, FOXD2 - forkhead box d2, FOXQ1 - forkhead box q1, FOXB2 - forkhead box b2]
