# Supplementary material for: Continuous Aging of the Human DNA Methylome Throughout the Human Lifespan
Source: PLoS One. 2013 Jun 27;8(6):e67378. doi: 10.1371/journal.pone.0067378 (PMC3695075; doi:10.1371/journal.pone.0067378)
Supplement: Table S3 — The most enriched biological processes (FDR P-value<0.0001) among hypermethylated CGIs. (XLSX) [file pone.0067378.s007.xlsx]

## Sheet: HYPER_GOPROCESS-3.txt
GO Term	Description	P-value	FDR q-value	Enrichment	N	B	n	b	Genes
GO:0048856	anatomical structure development	3.19e-49	3.27e-45	3.61	13058	1737	300	144	[GRIN3A - glutamate receptor, ionotropic, n-methyl-d-aspartate 3a, TNFRSF11B - tumor necrosis factor receptor superfamily, member 11b, IRX4 - iroquois homeobox 4, PROX1 - prospero homeobox 1, FOXL2 - forkhead box l2, SPAG6 - sperm associated antigen 6, BARHL1 - barh-like homeobox 1, GCM2 - glial cells missing homolog 2 (drosophila), PAX7 - paired box 7, RELN - reelin, PAX5 - paired box 5, FEZF1 -…
GO:0032502	developmental process	3.78e-47	1.94e-43	2.75	13058	2829	300	179	[GRIN3A - glutamate receptor, ionotropic, n-methyl-d-aspartate 3a, CNTNAP1 - contactin associated protein 1, TNFRSF11B - tumor necrosis factor receptor superfamily, member 11b, IRX4 - iroquois homeobox 4, PROX1 - prospero homeobox 1, IRX5 - iroquois homeobox 5, SIX6 - six homeobox 6, FOXL2 - forkhead box l2, SPAG6 - sperm associated antigen 6, PAX3 - paired box 3, BARHL1 - barh-like homeobox 1, G…
GO:0009653	anatomical structure morphogenesis	7.6e-42	2.6e-38	4.74	13058	909	300	99	[CNTNAP1 - contactin associated protein 1, PROX1 - prospero homeobox 1, FOXL2 - forkhead box l2, SIX6 - six homeobox 6, PAX3 - paired box 3, PAX7 - paired box 7, RELN - reelin, PAX5 - paired box 5, PAX6 - paired box 6, SOX11 - sry (sex determining region y)-box 11, PAX9 - paired box 9, GBX2 - gastrulation brain homeobox 2, TCF21 - transcription factor 21, FOXE1 - forkhead box e1 (thyroid transcri…
GO:0007389	pattern specification process	3.72e-41	9.54e-38	8.73	13058	309	300	62	[TBX20 - t-box 20, IRX4 - iroquois homeobox 4, NKX2-5 - nk2 homeobox 5, WT1 - wilms tumor 1, FOXL2 - forkhead box l2, SP8 - sp8 transcription factor, NKX2-1 - nk2 homeobox 1, PAX7 - paired box 7, RELN - reelin, TBX18 - t-box 18, FEZF1 - fez family zinc finger 1, MNX1 - motor neuron and pancreas homeobox 1, WNT6 - wingless-type mmtv integration site family, member 6, WNT5A - wingless-type mmtv int…
GO:0003002	regionalization	1.06e-28	2.17e-25	9.14	13058	200	300	42	[ISL1 - isl lim homeobox 1, TBX20 - t-box 20, HOXA9 - homeobox a9, NKX2-5 - nk2 homeobox 5, WT1 - wilms tumor 1, DLX1 - distal-less homeobox 1, SP8 - sp8 transcription factor, NKX2-1 - nk2 homeobox 1, PAX7 - paired box 7, NEUROD1 - neuronal differentiation 1, TBX18 - t-box 18, RELN - reelin, FEZF1 - fez family zinc finger 1, MNX1 - motor neuron and pancreas homeobox 1, WNT6 - wingless-type mmtv i…
GO:0006357	regulation of transcription from RNA polymerase II promoter	2.54e-28	4.34e-25	3.94	13058	906	300	82	[NKX6-1 - nk6 homeobox 1, TBX20 - t-box 20, HAND1 - heart and neural crest derivatives expressed 1, PROX1 - prospero homeobox 1, NKX2-5 - nk2 homeobox 5, ATOH1 - atonal homolog 1 (drosophila), WT1 - wilms tumor 1, FOXL2 - forkhead box l2, ZNF148 - zinc finger protein 148, VGLL2 - vestigial like 2 (drosophila), PAX3 - paired box 3, EOMES - eomesodermin, NKX2-1 - nk2 homeobox 1, TBX18 - t-box 18, F…
GO:0048598	embryonic morphogenesis	2.66e-28	3.89e-25	7.61	13058	269	300	47	[NKX3-2 - nk3 homeobox 2, HOXA9 - homeobox a9, PROX1 - prospero homeobox 1, ATOH1 - atonal homolog 1 (drosophila), FOXL2 - forkhead box l2, SALL1 - sal-like 1 (drosophila), EOMES - eomesodermin, ZIC1 - zic family member 1, SP8 - sp8 transcription factor, NEUROD1 - neuronal differentiation 1, TBX18 - t-box 18, PDGFRA - platelet-derived growth factor receptor, alpha polypeptide, SOX11 - sry (sex de…
GO:0048869	cellular developmental process	1.02e-27	1.31e-24	3.15	13058	1409	300	102	[CNTNAP1 - contactin associated protein 1, PROX1 - prospero homeobox 1, IRX5 - iroquois homeobox 5, FOXL2 - forkhead box l2, SPAG6 - sperm associated antigen 6, PAX7 - paired box 7, GCM2 - glial cells missing homolog 2 (drosophila), RELN - reelin, PAX5 - paired box 5, PAX6 - paired box 6, BHLHE22 - basic helix-loop-helix family, member e22, SOX11 - sry (sex determining region y)-box 11, TCF21 - t…
GO:0051094	positive regulation of developmental process	2.61e-27	2.97e-24	5.22	13058	509	300	61	[NKX6-1 - nk6 homeobox 1, PROX1 - prospero homeobox 1, ATOH1 - atonal homolog 1 (drosophila), NKX2-5 - nk2 homeobox 5, SYK - spleen tyrosine kinase, WT1 - wilms tumor 1, KDR - kinase insert domain receptor (a type iii receptor tyrosine kinase), EOMES - eomesodermin, CTGF - connective tissue growth factor, RELN - reelin, FEZF1 - fez family zinc finger 1, WNT6 - wingless-type mmtv integration site …
GO:0010557	positive regulation of macromolecule biosynthetic process	4.79e-27	4.91e-24	3.92	13058	878	300	79	[NKX6-1 - nk6 homeobox 1, TBX20 - t-box 20, HAND1 - heart and neural crest derivatives expressed 1, PROX1 - prospero homeobox 1, NKX2-5 - nk2 homeobox 5, ATOH1 - atonal homolog 1 (drosophila), SYK - spleen tyrosine kinase, KDR - kinase insert domain receptor (a type iii receptor tyrosine kinase), WT1 - wilms tumor 1, FOXL2 - forkhead box l2, ZNF148 - zinc finger protein 148, VGLL2 - vestigial lik…
GO:0010628	positive regulation of gene expression	3.51e-26	3.27e-23	3.95	13058	838	300	76	[NKX6-1 - nk6 homeobox 1, TBX20 - t-box 20, HAND1 - heart and neural crest derivatives expressed 1, PROX1 - prospero homeobox 1, ATOH1 - atonal homolog 1 (drosophila), NKX2-5 - nk2 homeobox 5, WT1 - wilms tumor 1, FOXL2 - forkhead box l2, ZNF148 - zinc finger protein 148, VGLL2 - vestigial like 2 (drosophila), PAX3 - paired box 3, EOMES - eomesodermin, NKX2-1 - nk2 homeobox 1, CTGF - connective t…
GO:0045944	positive regulation of transcription from RNA polymerase II promoter	5.79e-26	4.94e-23	5.02	13058	520	300	60	[NKX6-1 - nk6 homeobox 1, TBX20 - t-box 20, HAND1 - heart and neural crest derivatives expressed 1, PROX1 - prospero homeobox 1, ATOH1 - atonal homolog 1 (drosophila), NKX2-5 - nk2 homeobox 5, FOXL2 - forkhead box l2, ZNF148 - zinc finger protein 148, VGLL2 - vestigial like 2 (drosophila), PAX3 - paired box 3, EOMES - eomesodermin, NKX2-1 - nk2 homeobox 1, PAX6 - paired box 6, SOX11 - sry (sex de…
GO:0048731	system development	6.05e-26	4.77e-23	4.93	13058	539	300	61	[TNFRSF11B - tumor necrosis factor receptor superfamily, member 11b, ATOH1 - atonal homolog 1 (drosophila), NKX2-5 - nk2 homeobox 5, FOXL2 - forkhead box l2, NKX2-1 - nk2 homeobox 1, PAX7 - paired box 7, RELN - reelin, PAX5 - paired box 5, PAX6 - paired box 6, PCDHAC1 - protocadherin alpha subfamily c, 1, SOX11 - sry (sex determining region y)-box 11, WNT5A - wingless-type mmtv integration site f…
GO:0006355	regulation of transcription, DNA-dependent	7.92e-26	5.8e-23	2.43	13058	2362	300	132	[ZNF154 - zinc finger protein 154, PROX1 - prospero homeobox 1, FOXL2 - forkhead box l2, ZNF578 - zinc finger protein 578, ZNF148 - zinc finger protein 148, PAX3 - paired box 3, GCM2 - glial cells missing homolog 2 (drosophila), PAX7 - paired box 7, RELN - reelin, PAX5 - paired box 5, SKOR1 - ski family transcriptional corepressor 1, FEZF1 - fez family zinc finger 1, PAX6 - paired box 6, BHLHE22 …
GO:0045893	positive regulation of transcription, DNA-dependent	9.76e-26	6.67e-23	4.04	13058	786	300	73	[NKX6-1 - nk6 homeobox 1, TBX20 - t-box 20, HAND1 - heart and neural crest derivatives expressed 1, PROX1 - prospero homeobox 1, ATOH1 - atonal homolog 1 (drosophila), NKX2-5 - nk2 homeobox 5, WT1 - wilms tumor 1, FOXL2 - forkhead box l2, ZNF148 - zinc finger protein 148, VGLL2 - vestigial like 2 (drosophila), PAX3 - paired box 3, EOMES - eomesodermin, NKX2-1 - nk2 homeobox 1, FEZF1 - fez family …
GO:0048513	organ development	1.19e-25	7.62e-23	4.27	13058	704	300	69	[NKX6-1 - nk6 homeobox 1, HAND1 - heart and neural crest derivatives expressed 1, IRX4 - iroquois homeobox 4, PROX1 - prospero homeobox 1, NKX2-5 - nk2 homeobox 5, WT1 - wilms tumor 1, KDR - kinase insert domain receptor (a type iii receptor tyrosine kinase), UNC5C - unc-5 homolog c (c. elegans), EOMES - eomesodermin, NKX2-1 - nk2 homeobox 1, CTGF - connective tissue growth factor, GCM2 - glial c…
GO:2001141	regulation of RNA biosynthetic process	1.42e-25	8.56e-23	2.42	13058	2376	300	132	[ZNF154 - zinc finger protein 154, PROX1 - prospero homeobox 1, FOXL2 - forkhead box l2, ZNF578 - zinc finger protein 578, ZNF148 - zinc finger protein 148, PAX3 - paired box 3, GCM2 - glial cells missing homolog 2 (drosophila), PAX7 - paired box 7, RELN - reelin, PAX5 - paired box 5, SKOR1 - ski family transcriptional corepressor 1, FEZF1 - fez family zinc finger 1, PAX6 - paired box 6, BHLHE22 …
GO:0051252	regulation of RNA metabolic process	1.34e-24	7.62e-22	2.36	13058	2431	300	132	[ZNF154 - zinc finger protein 154, PROX1 - prospero homeobox 1, FOXL2 - forkhead box l2, ZNF578 - zinc finger protein 578, ZNF148 - zinc finger protein 148, PAX3 - paired box 3, GCM2 - glial cells missing homolog 2 (drosophila), PAX7 - paired box 7, RELN - reelin, PAX5 - paired box 5, SKOR1 - ski family transcriptional corepressor 1, FEZF1 - fez family zinc finger 1, PAX6 - paired box 6, BHLHE22 …
GO:2000026	regulation of multicellular organismal development	1.55e-24	8.36e-22	3.92	13058	800	300	72	[NKX6-1 - nk6 homeobox 1, TNFRSF11B - tumor necrosis factor receptor superfamily, member 11b, PROX1 - prospero homeobox 1, ATOH1 - atonal homolog 1 (drosophila), SYK - spleen tyrosine kinase, NKX2-5 - nk2 homeobox 5, WT1 - wilms tumor 1, KDR - kinase insert domain receptor (a type iii receptor tyrosine kinase), EOMES - eomesodermin, NKX2-1 - nk2 homeobox 1, RELN - reelin, TBX18 - t-box 18, FEZF1 …
GO:0010556	regulation of macromolecule biosynthetic process	1.6e-24	8.18e-22	2.3	13058	2597	300	137	[ZNF154 - zinc finger protein 154, PROX1 - prospero homeobox 1, FOXL2 - forkhead box l2, ZNF578 - zinc finger protein 578, ZNF148 - zinc finger protein 148, PAX3 - paired box 3, GCM2 - glial cells missing homolog 2 (drosophila), PAX7 - paired box 7, RELN - reelin, PAX5 - paired box 5, SKOR1 - ski family transcriptional corepressor 1, FEZF1 - fez family zinc finger 1, PAX6 - paired box 6, BHLHE22 …
GO:0009891	positive regulation of biosynthetic process	2.19e-24	1.07e-21	3.53	13058	987	300	80	[NKX6-1 - nk6 homeobox 1, TBX20 - t-box 20, HAND1 - heart and neural crest derivatives expressed 1, PROX1 - prospero homeobox 1, NKX2-5 - nk2 homeobox 5, SYK - spleen tyrosine kinase, ATOH1 - atonal homolog 1 (drosophila), KDR - kinase insert domain receptor (a type iii receptor tyrosine kinase), WT1 - wilms tumor 1, FOXL2 - forkhead box l2, ZNF148 - zinc finger protein 148, VGLL2 - vestigial lik…
GO:0050793	regulation of developmental process	3.77e-24	1.75e-21	3.42	13058	1043	300	82	[NKX6-1 - nk6 homeobox 1, TNFRSF11B - tumor necrosis factor receptor superfamily, member 11b, PROX1 - prospero homeobox 1, SYK - spleen tyrosine kinase, NKX2-5 - nk2 homeobox 5, ATOH1 - atonal homolog 1 (drosophila), KDR - kinase insert domain receptor (a type iii receptor tyrosine kinase), WT1 - wilms tumor 1, EOMES - eomesodermin, NKX2-1 - nk2 homeobox 1, CTGF - connective tissue growth factor,…
GO:0051254	positive regulation of RNA metabolic process	4.34e-24	1.94e-21	3.8	13058	836	300	73	[NKX6-1 - nk6 homeobox 1, TBX20 - t-box 20, HAND1 - heart and neural crest derivatives expressed 1, PROX1 - prospero homeobox 1, ATOH1 - atonal homolog 1 (drosophila), NKX2-5 - nk2 homeobox 5, WT1 - wilms tumor 1, FOXL2 - forkhead box l2, ZNF148 - zinc finger protein 148, VGLL2 - vestigial like 2 (drosophila), PAX3 - paired box 3, EOMES - eomesodermin, NKX2-1 - nk2 homeobox 1, FEZF1 - fez family …
GO:2000112	regulation of cellular macromolecule biosynthetic process	1.59e-23	6.8e-21	2.28	13058	2559	300	134	[ZNF154 - zinc finger protein 154, PROX1 - prospero homeobox 1, FOXL2 - forkhead box l2, ZNF578 - zinc finger protein 578, ZNF148 - zinc finger protein 148, PAX3 - paired box 3, GCM2 - glial cells missing homolog 2 (drosophila), PAX7 - paired box 7, RELN - reelin, PAX5 - paired box 5, SKOR1 - ski family transcriptional corepressor 1, FEZF1 - fez family zinc finger 1, PAX6 - paired box 6, BHLHE22 …
GO:0045935	positive regulation of nucleobase-containing compound metabolic process	1.83e-23	7.51e-21	3.58	13058	925	300	76	[NKX6-1 - nk6 homeobox 1, TBX20 - t-box 20, HAND1 - heart and neural crest derivatives expressed 1, PROX1 - prospero homeobox 1, ATOH1 - atonal homolog 1 (drosophila), NKX2-5 - nk2 homeobox 5, WT1 - wilms tumor 1, FOXL2 - forkhead box l2, ZNF148 - zinc finger protein 148, VGLL2 - vestigial like 2 (drosophila), PAX3 - paired box 3, EOMES - eomesodermin, NKX2-1 - nk2 homeobox 1, FEZF1 - fez family …
GO:0031328	positive regulation of cellular biosynthetic process	1.96e-23	7.73e-21	3.49	13058	973	300	78	[NKX6-1 - nk6 homeobox 1, TBX20 - t-box 20, HAND1 - heart and neural crest derivatives expressed 1, PROX1 - prospero homeobox 1, NKX2-5 - nk2 homeobox 5, SYK - spleen tyrosine kinase, ATOH1 - atonal homolog 1 (drosophila), WT1 - wilms tumor 1, FOXL2 - forkhead box l2, ZNF148 - zinc finger protein 148, VGLL2 - vestigial like 2 (drosophila), PAX3 - paired box 3, EOMES - eomesodermin, NKX2-1 - nk2 h…
GO:0009889	regulation of biosynthetic process	5.22e-23	1.98e-20	2.21	13058	2723	300	138	[ZNF154 - zinc finger protein 154, PROX1 - prospero homeobox 1, FOXL2 - forkhead box l2, ZNF578 - zinc finger protein 578, ZNF148 - zinc finger protein 148, PAX3 - paired box 3, GCM2 - glial cells missing homolog 2 (drosophila), PAX7 - paired box 7, RELN - reelin, PAX5 - paired box 5, SKOR1 - ski family transcriptional corepressor 1, FEZF1 - fez family zinc finger 1, PAX6 - paired box 6, BHLHE22 …
GO:0051173	positive regulation of nitrogen compound metabolic process	5.32e-23	1.95e-20	3.52	13058	941	300	76	[NKX6-1 - nk6 homeobox 1, TBX20 - t-box 20, HAND1 - heart and neural crest derivatives expressed 1, PROX1 - prospero homeobox 1, ATOH1 - atonal homolog 1 (drosophila), NKX2-5 - nk2 homeobox 5, WT1 - wilms tumor 1, FOXL2 - forkhead box l2, ZNF148 - zinc finger protein 148, VGLL2 - vestigial like 2 (drosophila), PAX3 - paired box 3, EOMES - eomesodermin, NKX2-1 - nk2 homeobox 1, FEZF1 - fez family …
GO:0045595	regulation of cell differentiation	1.58e-22	5.59e-20	3.88	13058	752	300	67	[NKX6-1 - nk6 homeobox 1, PROX1 - prospero homeobox 1, ATOH1 - atonal homolog 1 (drosophila), NKX2-5 - nk2 homeobox 5, SYK - spleen tyrosine kinase, EOMES - eomesodermin, NKX2-1 - nk2 homeobox 1, CTGF - connective tissue growth factor, RELN - reelin, FEZF1 - fez family zinc finger 1, PAX6 - paired box 6, SOX11 - sry (sex determining region y)-box 11, WNT5A - wingless-type mmtv integration site fa…
GO:0031326	regulation of cellular biosynthetic process	2.73e-22	9.34e-20	2.19	13058	2702	300	136	[ZNF154 - zinc finger protein 154, PROX1 - prospero homeobox 1, FOXL2 - forkhead box l2, ZNF578 - zinc finger protein 578, ZNF148 - zinc finger protein 148, PAX3 - paired box 3, GCM2 - glial cells missing homolog 2 (drosophila), PAX7 - paired box 7, RELN - reelin, PAX5 - paired box 5, SKOR1 - ski family transcriptional corepressor 1, FEZF1 - fez family zinc finger 1, PAX6 - paired box 6, BHLHE22 …
GO:0019219	regulation of nucleobase-containing compound metabolic process	3.84e-22	1.27e-19	2.17	13058	2745	300	137	[ZNF154 - zinc finger protein 154, PROX1 - prospero homeobox 1, FOXL2 - forkhead box l2, ZNF578 - zinc finger protein 578, ZNF148 - zinc finger protein 148, PAX3 - paired box 3, GCM2 - glial cells missing homolog 2 (drosophila), PAX7 - paired box 7, RELN - reelin, PAX5 - paired box 5, SKOR1 - ski family transcriptional corepressor 1, FEZF1 - fez family zinc finger 1, PAX6 - paired box 6, BHLHE22 …
GO:0051171	regulation of nitrogen compound metabolic process	1.23e-21	3.94e-19	2.14	13058	2812	300	138	[ZNF154 - zinc finger protein 154, PROX1 - prospero homeobox 1, FOXL2 - forkhead box l2, ZNF578 - zinc finger protein 578, ZNF148 - zinc finger protein 148, PAX3 - paired box 3, GCM2 - glial cells missing homolog 2 (drosophila), PAX7 - paired box 7, RELN - reelin, PAX5 - paired box 5, SKOR1 - ski family transcriptional corepressor 1, FEZF1 - fez family zinc finger 1, PAX6 - paired box 6, BHLHE22 …
GO:0030154	cell differentiation	1.37e-21	4.26e-19	3.37	13058	968	300	75	[NKX6-1 - nk6 homeobox 1, TBX20 - t-box 20, HAND1 - heart and neural crest derivatives expressed 1, IRX5 - iroquois homeobox 5, PROX1 - prospero homeobox 1, NKX2-5 - nk2 homeobox 5, WT1 - wilms tumor 1, KDR - kinase insert domain receptor (a type iii receptor tyrosine kinase), FOXL2 - forkhead box l2, EOMES - eomesodermin, NKX2-1 - nk2 homeobox 1, CTGF - connective tissue growth factor, GCM2 - gl…
GO:0051239	regulation of multicellular organismal process	2.49e-21	7.52e-19	2.95	13058	1282	300	87	[NKX6-1 - nk6 homeobox 1, TNFRSF11B - tumor necrosis factor receptor superfamily, member 11b, IRX5 - iroquois homeobox 5, PROX1 - prospero homeobox 1, SLC6A3 - solute carrier family 6 (neurotransmitter transporter, dopamine), member 3, NKX2-5 - nk2 homeobox 5, ATOH1 - atonal homolog 1 (drosophila), SYK - spleen tyrosine kinase, KDR - kinase insert domain receptor (a type iii receptor tyrosine kin…
GO:0010468	regulation of gene expression	3.48e-21	1.02e-18	2.15	13058	2707	300	134	[ZNF154 - zinc finger protein 154, PROX1 - prospero homeobox 1, FOXL2 - forkhead box l2, ZNF578 - zinc finger protein 578, ZNF148 - zinc finger protein 148, PAX3 - paired box 3, GCM2 - glial cells missing homolog 2 (drosophila), PAX7 - paired box 7, RELN - reelin, PAX5 - paired box 5, SKOR1 - ski family transcriptional corepressor 1, FEZF1 - fez family zinc finger 1, PAX6 - paired box 6, BHLHE22 …
GO:0045892	negative regulation of transcription, DNA-dependent	1.07e-20	3.05e-18	4.04	13058	635	300	59	[NKX6-1 - nk6 homeobox 1, TBX20 - t-box 20, HAND1 - heart and neural crest derivatives expressed 1, PROX1 - prospero homeobox 1, NKX2-5 - nk2 homeobox 5, WT1 - wilms tumor 1, FERD3L - fer3-like (drosophila), FOXL2 - forkhead box l2, ZNF148 - zinc finger protein 148, NKX2-1 - nk2 homeobox 1, TBX18 - t-box 18, PAX5 - paired box 5, FEZF1 - fez family zinc finger 1, SKOR1 - ski family transcriptional…
GO:0060284	regulation of cell development	1.36e-20	3.76e-18	5.09	13058	402	300	47	[NKX6-1 - nk6 homeobox 1, PPARG - peroxisome proliferator-activated receptor gamma, ISL1 - isl lim homeobox 1, PDE3A - phosphodiesterase 3a, cgmp-inhibited, PROX1 - prospero homeobox 1, NTF3 - neurotrophin 3, NKX2-5 - nk2 homeobox 5, ATOH1 - atonal homolog 1 (drosophila), SALL1 - sal-like 1 (drosophila), DLX1 - distal-less homeobox 1, EOMES - eomesodermin, NKX2-1 - nk2 homeobox 1, VAX1 - ventral …
GO:0051253	negative regulation of RNA metabolic process	5.36e-20	1.45e-17	3.91	13058	656	300	59	[NKX6-1 - nk6 homeobox 1, TBX20 - t-box 20, HAND1 - heart and neural crest derivatives expressed 1, PROX1 - prospero homeobox 1, NKX2-5 - nk2 homeobox 5, WT1 - wilms tumor 1, FERD3L - fer3-like (drosophila), FOXL2 - forkhead box l2, ZNF148 - zinc finger protein 148, NKX2-1 - nk2 homeobox 1, TBX18 - t-box 18, FEZF1 - fez family zinc finger 1, PAX5 - paired box 5, SKOR1 - ski family transcriptional…
GO:0045597	positive regulation of cell differentiation	5.83e-20	1.53e-17	5.15	13058	380	300	45	[NKX6-1 - nk6 homeobox 1, PPARG - peroxisome proliferator-activated receptor gamma, PDE3A - phosphodiesterase 3a, cgmp-inhibited, PROX1 - prospero homeobox 1, NTF3 - neurotrophin 3, ATOH1 - atonal homolog 1 (drosophila), NKX2-5 - nk2 homeobox 5, SYK - spleen tyrosine kinase, SALL1 - sal-like 1 (drosophila), EOMES - eomesodermin, CTGF - connective tissue growth factor, NEUROD1 - neuronal different…
GO:0050767	regulation of neurogenesis	5.88e-20	1.51e-17	5.57	13058	328	300	42	[NKX6-1 - nk6 homeobox 1, PPARG - peroxisome proliferator-activated receptor gamma, ISL1 - isl lim homeobox 1, PROX1 - prospero homeobox 1, NTF3 - neurotrophin 3, ATOH1 - atonal homolog 1 (drosophila), NKX2-5 - nk2 homeobox 5, DLX1 - distal-less homeobox 1, SALL1 - sal-like 1 (drosophila), EOMES - eomesodermin, VAX1 - ventral anterior homeobox 1, NEUROD1 - neuronal differentiation 1, NKX6-2 - nk6…
GO:0009887	organ morphogenesis	1.31e-19	3.28e-17	5.61	13058	318	300	41	[NKX3-2 - nk3 homeobox 2, NKX6-1 - nk6 homeobox 1, PPARG - peroxisome proliferator-activated receptor gamma, HAND1 - heart and neural crest derivatives expressed 1, SYK - spleen tyrosine kinase, NKX2-5 - nk2 homeobox 5, FOXL2 - forkhead box l2, SIX6 - six homeobox 6, DLX1 - distal-less homeobox 1, PAX3 - paired box 3, NEUROD1 - neuronal differentiation 1, PDGFRA - platelet-derived growth factor r…
GO:0051960	regulation of nervous system development	1.43e-19	3.48e-17	5.3	13058	353	300	43	[NKX6-1 - nk6 homeobox 1, PPARG - peroxisome proliferator-activated receptor gamma, ISL1 - isl lim homeobox 1, PROX1 - prospero homeobox 1, NTF3 - neurotrophin 3, ATOH1 - atonal homolog 1 (drosophila), NKX2-5 - nk2 homeobox 5, DLX1 - distal-less homeobox 1, SALL1 - sal-like 1 (drosophila), EOMES - eomesodermin, VAX1 - ventral anterior homeobox 1, NEUROD1 - neuronal differentiation 1, NKX6-2 - nk6…
GO:0010629	negative regulation of gene expression	1.74e-19	4.15e-17	3.76	13058	694	300	60	[NKX6-1 - nk6 homeobox 1, TBX20 - t-box 20, HAND1 - heart and neural crest derivatives expressed 1, PROX1 - prospero homeobox 1, NKX2-5 - nk2 homeobox 5, WT1 - wilms tumor 1, FERD3L - fer3-like (drosophila), FOXL2 - forkhead box l2, ZNF148 - zinc finger protein 148, NKX2-1 - nk2 homeobox 1, TBX18 - t-box 18, FEZF1 - fez family zinc finger 1, PAX5 - paired box 5, SKOR1 - ski family transcriptional…
GO:0000122	negative regulation of transcription from RNA polymerase II promoter	1.62e-18	3.77e-16	4.98	13058	376	300	43	[NKX6-1 - nk6 homeobox 1, PPARG - peroxisome proliferator-activated receptor gamma, ISL1 - isl lim homeobox 1, TBX20 - t-box 20, HAND1 - heart and neural crest derivatives expressed 1, PPP1R13L - protein phosphatase 1, regulatory subunit 13 like, PROX1 - prospero homeobox 1, NKX2-5 - nk2 homeobox 5, WT1 - wilms tumor 1, ZNF148 - zinc finger protein 148, DLX1 - distal-less homeobox 1, SALL1 - sal-…
GO:0030182	neuron differentiation	2.7e-18	6.15e-16	8.35	13058	146	300	28	[ISL1 - isl lim homeobox 1, TBX20 - t-box 20, IRX5 - iroquois homeobox 5, PROX1 - prospero homeobox 1, GSX1 - gs homeobox 1, EOMES - eomesodermin, NKX2-1 - nk2 homeobox 1, PAX7 - paired box 7, NEUROD1 - neuronal differentiation 1, POU4F2 - pou class 4 homeobox 2, SOX11 - sry (sex determining region y)-box 11, BHLHE22 - basic helix-loop-helix family, member e22, WNT6 - wingless-type mmtv integrati…
GO:2000113	negative regulation of cellular macromolecule biosynthetic process	3.72e-18	8.3e-16	3.59	13058	716	300	59	[NKX6-1 - nk6 homeobox 1, TBX20 - t-box 20, HAND1 - heart and neural crest derivatives expressed 1, PROX1 - prospero homeobox 1, NKX2-5 - nk2 homeobox 5, WT1 - wilms tumor 1, FERD3L - fer3-like (drosophila), FOXL2 - forkhead box l2, ZNF148 - zinc finger protein 148, NKX2-1 - nk2 homeobox 1, TBX18 - t-box 18, FEZF1 - fez family zinc finger 1, PAX5 - paired box 5, SKOR1 - ski family transcriptional…
GO:0048729	tissue morphogenesis	4.95e-18	1.08e-15	6.32	13058	234	300	34	[ISL1 - isl lim homeobox 1, TBX20 - t-box 20, HAND1 - heart and neural crest derivatives expressed 1, PROX1 - prospero homeobox 1, NKX2-5 - nk2 homeobox 5, WT1 - wilms tumor 1, FOXL2 - forkhead box l2, SALL1 - sal-like 1 (drosophila), NKX2-1 - nk2 homeobox 1, PAX7 - paired box 7, TBX18 - t-box 18, WNT6 - wingless-type mmtv integration site family, member 6, SOX11 - sry (sex determining region y)-…
GO:0045934	negative regulation of nucleobase-containing compound metabolic process	5.92e-18	1.26e-15	3.55	13058	723	300	59	[NKX6-1 - nk6 homeobox 1, TBX20 - t-box 20, HAND1 - heart and neural crest derivatives expressed 1, PROX1 - prospero homeobox 1, NKX2-5 - nk2 homeobox 5, WT1 - wilms tumor 1, FERD3L - fer3-like (drosophila), FOXL2 - forkhead box l2, ZNF148 - zinc finger protein 148, NKX2-1 - nk2 homeobox 1, TBX18 - t-box 18, FEZF1 - fez family zinc finger 1, PAX5 - paired box 5, SKOR1 - ski family transcriptional…
GO:0009952	anterior/posterior pattern specification	6.48e-18	1.36e-15	8.52	13058	138	300	27	[HOXA9 - homeobox a9, WT1 - wilms tumor 1, TBX18 - t-box 18, NEUROD1 - neuronal differentiation 1, FEZF1 - fez family zinc finger 1, WNT6 - wingless-type mmtv integration site family, member 6, CDX2 - caudal type homeobox 2, WNT5A - wingless-type mmtv integration site family, member 5a, FEZF2 - fez family zinc finger 2, OTX1 - orthodenticle homeobox 1, PCDH8 - protocadherin 8, TBX1 - t-box 1, SOX…
GO:0051172	negative regulation of nitrogen compound metabolic process	8.76e-18	1.8e-15	3.52	13058	729	300	59	[NKX6-1 - nk6 homeobox 1, TBX20 - t-box 20, HAND1 - heart and neural crest derivatives expressed 1, PROX1 - prospero homeobox 1, NKX2-5 - nk2 homeobox 5, WT1 - wilms tumor 1, FERD3L - fer3-like (drosophila), FOXL2 - forkhead box l2, ZNF148 - zinc finger protein 148, NKX2-1 - nk2 homeobox 1, TBX18 - t-box 18, PAX5 - paired box 5, FEZF1 - fez family zinc finger 1, SKOR1 - ski family transcriptional…
GO:0010558	negative regulation of macromolecule biosynthetic process	1.38e-17	2.77e-15	3.49	13058	736	300	59	[NKX6-1 - nk6 homeobox 1, TBX20 - t-box 20, HAND1 - heart and neural crest derivatives expressed 1, PROX1 - prospero homeobox 1, NKX2-5 - nk2 homeobox 5, WT1 - wilms tumor 1, FERD3L - fer3-like (drosophila), FOXL2 - forkhead box l2, ZNF148 - zinc finger protein 148, NKX2-1 - nk2 homeobox 1, TBX18 - t-box 18, PAX5 - paired box 5, FEZF1 - fez family zinc finger 1, SKOR1 - ski family transcriptional…
GO:0010604	positive regulation of macromolecule metabolic process	4.02e-17	7.92e-15	2.56	13058	1460	300	86	[NKX6-1 - nk6 homeobox 1, TBX20 - t-box 20, HAND1 - heart and neural crest derivatives expressed 1, PROX1 - prospero homeobox 1, NKX2-5 - nk2 homeobox 5, SYK - spleen tyrosine kinase, ATOH1 - atonal homolog 1 (drosophila), KDR - kinase insert domain receptor (a type iii receptor tyrosine kinase), WT1 - wilms tumor 1, FOXL2 - forkhead box l2, ZNF148 - zinc finger protein 148, VGLL2 - vestigial lik…
GO:0045664	regulation of neuron differentiation	4.93e-17	9.54e-15	5.68	13058	268	300	35	[NKX6-1 - nk6 homeobox 1, ISL1 - isl lim homeobox 1, PROX1 - prospero homeobox 1, NKX2-5 - nk2 homeobox 5, ATOH1 - atonal homolog 1 (drosophila), SALL1 - sal-like 1 (drosophila), EOMES - eomesodermin, NEUROD1 - neuronal differentiation 1, RELN - reelin, FEZF1 - fez family zinc finger 1, SOX11 - sry (sex determining region y)-box 11, WNT5A - wingless-type mmtv integration site family, member 5a, S…
GO:0051093	negative regulation of developmental process	5.54e-17	1.05e-14	4.76	13058	375	300	41	[NKX3-2 - nk3 homeobox 2, ANGPT4 - angiopoietin 4, NKX6-1 - nk6 homeobox 1, PPARG - peroxisome proliferator-activated receptor gamma, ISL1 - isl lim homeobox 1, TNFRSF11B - tumor necrosis factor receptor superfamily, member 11b, PROX1 - prospero homeobox 1, NKX2-5 - nk2 homeobox 5, WT1 - wilms tumor 1, DLX1 - distal-less homeobox 1, EOMES - eomesodermin, NKX2-1 - nk2 homeobox 1, VAX1 - ventral an…
GO:0060255	regulation of macromolecule metabolic process	8.98e-17	1.67e-14	1.86	13058	3351	300	143	[ZNF154 - zinc finger protein 154, PROX1 - prospero homeobox 1, FOXL2 - forkhead box l2, ZNF148 - zinc finger protein 148, ZNF578 - zinc finger protein 578, PAX3 - paired box 3, GCM2 - glial cells missing homolog 2 (drosophila), PAX7 - paired box 7, RELN - reelin, FEZF1 - fez family zinc finger 1, SKOR1 - ski family transcriptional corepressor 1, PAX5 - paired box 5, PAX6 - paired box 6, BHLHE22 …
GO:0031327	negative regulation of cellular biosynthetic process	1.37e-16	2.5e-14	3.32	13058	773	300	59	[NKX6-1 - nk6 homeobox 1, TBX20 - t-box 20, HAND1 - heart and neural crest derivatives expressed 1, PROX1 - prospero homeobox 1, NKX2-5 - nk2 homeobox 5, WT1 - wilms tumor 1, FOXL2 - forkhead box l2, FERD3L - fer3-like (drosophila), ZNF148 - zinc finger protein 148, NKX2-1 - nk2 homeobox 1, TBX18 - t-box 18, SKOR1 - ski family transcriptional corepressor 1, FEZF1 - fez family zinc finger 1, PAX5 …
GO:0048562	embryonic organ morphogenesis	2.87e-16	5.17e-14	10.63	13058	86	300	21	[OVOL2 - ovo-like 2 (drosophila), GSC - goosecoid homeobox, TBX1 - t-box 1, HOXD10 - homeobox d10, FOXL2 - forkhead box l2, HOXD3 - homeobox d3, SIX1 - six homeobox 1, ALX4 - alx homeobox 4, PDGFRA - platelet-derived growth factor receptor, alpha polypeptide, NEUROD1 - neuronal differentiation 1, TBX15 - t-box 15, SOX11 - sry (sex determining region y)-box 11, HOXC4 - homeobox c4, BMP7 - bone mor…
GO:0009890	negative regulation of biosynthetic process	2.96e-16	5.23e-14	3.27	13058	786	300	59	[NKX6-1 - nk6 homeobox 1, TBX20 - t-box 20, HAND1 - heart and neural crest derivatives expressed 1, PROX1 - prospero homeobox 1, NKX2-5 - nk2 homeobox 5, WT1 - wilms tumor 1, FOXL2 - forkhead box l2, FERD3L - fer3-like (drosophila), ZNF148 - zinc finger protein 148, NKX2-1 - nk2 homeobox 1, TBX18 - t-box 18, SKOR1 - ski family transcriptional corepressor 1, PAX5 - paired box 5, FEZF1 - fez family…
GO:0031325	positive regulation of cellular metabolic process	4.4e-16	7.64e-14	2.48	13058	1489	300	85	[NKX6-1 - nk6 homeobox 1, TBX20 - t-box 20, HAND1 - heart and neural crest derivatives expressed 1, PROX1 - prospero homeobox 1, NKX2-5 - nk2 homeobox 5, SYK - spleen tyrosine kinase, ATOH1 - atonal homolog 1 (drosophila), WT1 - wilms tumor 1, FOXL2 - forkhead box l2, ZNF148 - zinc finger protein 148, VGLL2 - vestigial like 2 (drosophila), PAX3 - paired box 3, EOMES - eomesodermin, NKX2-1 - nk2 h…
GO:0031323	regulation of cellular metabolic process	4.67e-16	7.97e-14	1.8	13058	3560	300	147	[ZNF154 - zinc finger protein 154, PROX1 - prospero homeobox 1, FOXL2 - forkhead box l2, ZNF148 - zinc finger protein 148, ZNF578 - zinc finger protein 578, PAX3 - paired box 3, GCM2 - glial cells missing homolog 2 (drosophila), PAX7 - paired box 7, RELN - reelin, FEZF1 - fez family zinc finger 1, SKOR1 - ski family transcriptional corepressor 1, PAX5 - paired box 5, PAX6 - paired box 6, BHLHE22 …
GO:0009888	tissue development	5.65e-16	9.49e-14	4.57	13058	381	300	40	[HAND1 - heart and neural crest derivatives expressed 1, PPP1R13L - protein phosphatase 1, regulatory subunit 13 like, NTF3 - neurotrophin 3, NKX2-5 - nk2 homeobox 5, WT1 - wilms tumor 1, KDR - kinase insert domain receptor (a type iii receptor tyrosine kinase), FOXL2 - forkhead box l2, SALL1 - sal-like 1 (drosophila), VGLL2 - vestigial like 2 (drosophila), NKX2-1 - nk2 homeobox 1, CTGF - connect…
GO:0045596	negative regulation of cell differentiation	6.25e-16	1.03e-13	5.09	13058	308	300	36	[NKX3-2 - nk3 homeobox 2, PPARG - peroxisome proliferator-activated receptor gamma, NKX6-1 - nk6 homeobox 1, ISL1 - isl lim homeobox 1, PROX1 - prospero homeobox 1, NKX2-5 - nk2 homeobox 5, DLX1 - distal-less homeobox 1, EOMES - eomesodermin, NKX2-1 - nk2 homeobox 1, VAX1 - ventral anterior homeobox 1, NKX6-2 - nk6 homeobox 2, PAX6 - paired box 6, SOX11 - sry (sex determining region y)-box 11, WN…
GO:0009893	positive regulation of metabolic process	6.4e-16	1.04e-13	2.43	13058	1557	300	87	[NKX6-1 - nk6 homeobox 1, TBX20 - t-box 20, HAND1 - heart and neural crest derivatives expressed 1, PROX1 - prospero homeobox 1, NKX2-5 - nk2 homeobox 5, ATOH1 - atonal homolog 1 (drosophila), SYK - spleen tyrosine kinase, KDR - kinase insert domain receptor (a type iii receptor tyrosine kinase), WT1 - wilms tumor 1, FOXL2 - forkhead box l2, ZNF148 - zinc finger protein 148, PAX3 - paired box 3, …
GO:0080090	regulation of primary metabolic process	6.46e-16	1.03e-13	1.81	13058	3461	300	144	[ZNF154 - zinc finger protein 154, PROX1 - prospero homeobox 1, FOXL2 - forkhead box l2, ZNF148 - zinc finger protein 148, ZNF578 - zinc finger protein 578, PAX3 - paired box 3, GCM2 - glial cells missing homolog 2 (drosophila), PAX7 - paired box 7, RELN - reelin, FEZF1 - fez family zinc finger 1, SKOR1 - ski family transcriptional corepressor 1, PAX5 - paired box 5, PAX6 - paired box 6, BHLHE22 …
GO:0040011	locomotion	1.27e-15	2e-13	3.35	13058	715	300	55	[CNTNAP1 - contactin associated protein 1, TBX20 - t-box 20, PROX1 - prospero homeobox 1, ATOH1 - atonal homolog 1 (drosophila), SYK - spleen tyrosine kinase, KDR - kinase insert domain receptor (a type iii receptor tyrosine kinase), UNC5C - unc-5 homolog c (c. elegans), BARHL1 - barh-like homeobox 1, NKX2-1 - nk2 homeobox 1, CTGF - connective tissue growth factor, RELN - reelin, FEZF1 - fez fami…
GO:0048522	positive regulation of cellular process	1.41e-15	2.19e-13	2.03	13058	2465	300	115	[PROX1 - prospero homeobox 1, FOXL2 - forkhead box l2, ZNF148 - zinc finger protein 148, PAX3 - paired box 3, RELN - reelin, FEZF1 - fez family zinc finger 1, PAX6 - paired box 6, SOX11 - sry (sex determining region y)-box 11, PAX9 - paired box 9, TCF21 - transcription factor 21, FOXE1 - forkhead box e1 (thyroid transcription factor 2), MADCAM1 - mucosal vascular addressin cell adhesion molecule …
GO:0032774	RNA biosynthetic process	8.37e-15	1.28e-12	2.18	13058	1934	300	97	[ZNF154 - zinc finger protein 154, ZNF148 - zinc finger protein 148, ZNF578 - zinc finger protein 578, BARHL1 - barh-like homeobox 1, PAX3 - paired box 3, PAX7 - paired box 7, GCM2 - glial cells missing homolog 2 (drosophila), PAX5 - paired box 5, SKOR1 - ski family transcriptional corepressor 1, FEZF1 - fez family zinc finger 1, PAX6 - paired box 6, BHLHE22 - basic helix-loop-helix family, membe…
GO:0002009	morphogenesis of an epithelium	1.22e-14	1.84e-12	6.39	13058	184	300	27	[TBX20 - t-box 20, WT1 - wilms tumor 1, FOXL2 - forkhead box l2, SALL1 - sal-like 1 (drosophila), NKX2-1 - nk2 homeobox 1, TBX18 - t-box 18, SOX11 - sry (sex determining region y)-box 11, WNT6 - wingless-type mmtv integration site family, member 6, WNT5A - wingless-type mmtv integration site family, member 5a, GBX2 - gastrulation brain homeobox 2, TCF21 - transcription factor 21, SOX9 - sry (sex …
GO:0019222	regulation of metabolic process	1.54e-14	2.29e-12	1.71	13058	3851	300	151	[ZNF154 - zinc finger protein 154, PROX1 - prospero homeobox 1, FOXL2 - forkhead box l2, ZNF148 - zinc finger protein 148, ZNF578 - zinc finger protein 578, PAX3 - paired box 3, GCM2 - glial cells missing homolog 2 (drosophila), PAX7 - paired box 7, RELN - reelin, FEZF1 - fez family zinc finger 1, SKOR1 - ski family transcriptional corepressor 1, PAX5 - paired box 5, PAX6 - paired box 6, BHLHE22 …
GO:0045666	positive regulation of neuron differentiation	1.99e-14	2.91e-12	13.39	13058	52	300	16	[NKX6-1 - nk6 homeobox 1, FOXA1 - forkhead box a1, GDF6 - growth differentiation factor 6, FOXA2 - forkhead box a2, PROX1 - prospero homeobox 1, BDNF - brain-derived neurotrophic factor, ATOH1 - atonal homolog 1 (drosophila), NKX2-5 - nk2 homeobox 5, HOXD3 - homeobox d3, SALL1 - sal-like 1 (drosophila), NEUROD1 - neuronal differentiation 1, PHOX2B - paired-like homeobox 2b, FEZF1 - fez family zin…
GO:0048646	anatomical structure formation involved in morphogenesis	2.36e-14	3.41e-12	3.91	13058	467	300	42	[ANGPT4 - angiopoietin 4, NKX3-2 - nk3 homeobox 2, CNTNAP1 - contactin associated protein 1, TBX20 - t-box 20, HAND1 - heart and neural crest derivatives expressed 1, PROX1 - prospero homeobox 1, NKX2-5 - nk2 homeobox 5, SYK - spleen tyrosine kinase, KDR - kinase insert domain receptor (a type iii receptor tyrosine kinase), WT1 - wilms tumor 1, SALL1 - sal-like 1 (drosophila), EOMES - eomesodermi…
GO:0048518	positive regulation of biological process	3.75e-14	5.34e-12	1.92	13058	2646	300	117	[PROX1 - prospero homeobox 1, FOXL2 - forkhead box l2, ZNF148 - zinc finger protein 148, PAX3 - paired box 3, RELN - reelin, FEZF1 - fez family zinc finger 1, PAX6 - paired box 6, SOX11 - sry (sex determining region y)-box 11, PAX9 - paired box 9, TCF21 - transcription factor 21, FOXE1 - forkhead box e1 (thyroid transcription factor 2), MADCAM1 - mucosal vascular addressin cell adhesion molecule …
GO:0006351	transcription, DNA-dependent	5.59e-14	7.84e-12	2.21	13058	1771	300	90	[NKX6-1 - nk6 homeobox 1, ZNF154 - zinc finger protein 154, HAND1 - heart and neural crest derivatives expressed 1, ZFHX4 - zinc finger homeobox 4, ATOH1 - atonal homolog 1 (drosophila), FERD3L - fer3-like (drosophila), ZNF578 - zinc finger protein 578, ZNF148 - zinc finger protein 148, PAX3 - paired box 3, VGLL2 - vestigial like 2 (drosophila), BARHL1 - barh-like homeobox 1, EOMES - eomesodermin…
GO:0050794	regulation of cellular process	9.01e-14	1.25e-11	1.46	13058	6002	300	201	[FOXL2 - forkhead box l2, ZNF578 - zinc finger protein 578, BARHL1 - barh-like homeobox 1, SKOR1 - ski family transcriptional corepressor 1, SOX11 - sry (sex determining region y)-box 11, GBX2 - gastrulation brain homeobox 2, MADCAM1 - mucosal vascular addressin cell adhesion molecule 1, SOX9 - sry (sex determining region y)-box 9, EN1 - engrailed homeobox 1, SOX1 - sry (sex determining region y)…
GO:0016477	cell migration	1.21e-13	1.65e-11	4.08	13058	405	300	38	[ANGPT4 - angiopoietin 4, ISL1 - isl lim homeobox 1, TBX20 - t-box 20, PROX1 - prospero homeobox 1, SYK - spleen tyrosine kinase, ATOH1 - atonal homolog 1 (drosophila), KDR - kinase insert domain receptor (a type iii receptor tyrosine kinase), BARHL1 - barh-like homeobox 1, NKX2-1 - nk2 homeobox 1, CTGF - connective tissue growth factor, VAX1 - ventral anterior homeobox 1, PDGFRA - platelet-deriv…
GO:0048523	negative regulation of cellular process	3.7e-13	4.99e-11	2.03	13058	2119	300	99	[PROX1 - prospero homeobox 1, FOXL2 - forkhead box l2, ZNF148 - zinc finger protein 148, BARHL1 - barh-like homeobox 1, PAX7 - paired box 7, GCM2 - glial cells missing homolog 2 (drosophila), PAX5 - paired box 5, SKOR1 - ski family transcriptional corepressor 1, FEZF1 - fez family zinc finger 1, PAX6 - paired box 6, SOX11 - sry (sex determining region y)-box 11, BHLHE22 - basic helix-loop-helix f…
GO:0050789	regulation of biological process	4.87e-13	6.49e-11	1.42	13058	6267	300	205	[GRIN3A - glutamate receptor, ionotropic, n-methyl-d-aspartate 3a, IRX5 - iroquois homeobox 5, FOXL2 - forkhead box l2, ZNF578 - zinc finger protein 578, BARHL1 - barh-like homeobox 1, SKOR1 - ski family transcriptional corepressor 1, SOX11 - sry (sex determining region y)-box 11, GBX2 - gastrulation brain homeobox 2, MADCAM1 - mucosal vascular addressin cell adhesion molecule 1, SOX9 - sry (sex …
GO:0048870	cell motility	5.37e-13	7.05e-11	3.81	13058	446	300	39	[ANGPT4 - angiopoietin 4, ISL1 - isl lim homeobox 1, TBX20 - t-box 20, PROX1 - prospero homeobox 1, SYK - spleen tyrosine kinase, ATOH1 - atonal homolog 1 (drosophila), KDR - kinase insert domain receptor (a type iii receptor tyrosine kinase), BARHL1 - barh-like homeobox 1, NKX2-1 - nk2 homeobox 1, CTGF - connective tissue growth factor, VAX1 - ventral anterior homeobox 1, RELN - reelin, PDGFRA -…
GO:0001763	morphogenesis of a branching structure	7.98e-13	1.04e-10	7.31	13058	125	300	21	[FOXA1 - forkhead box a1, TBX20 - t-box 20, FOXA2 - forkhead box a2, CTNND2 - catenin (cadherin-associated protein), delta 2 (neural plakophilin-related arm-repeat protein), EPHA7 - eph receptor a7, HOXD11 - homeobox d11, HOXD13 - homeobox d13, WT1 - wilms tumor 1, KDR - kinase insert domain receptor (a type iii receptor tyrosine kinase), SIX1 - six homeobox 1, SFRP2 - secreted frizzled-related p…
GO:0048519	negative regulation of biological process	1.23e-12	1.58e-10	1.95	13058	2294	300	103	[GRIN3A - glutamate receptor, ionotropic, n-methyl-d-aspartate 3a, TNFRSF11B - tumor necrosis factor receptor superfamily, member 11b, PROX1 - prospero homeobox 1, FOXL2 - forkhead box l2, ZNF148 - zinc finger protein 148, BARHL1 - barh-like homeobox 1, PAX7 - paired box 7, GCM2 - glial cells missing homolog 2 (drosophila), PAX5 - paired box 5, SKOR1 - ski family transcriptional corepressor 1, FE…
GO:0035295	tube development	2.03e-12	2.56e-10	10.24	13058	68	300	16	[SOX17 - sry (sex determining region y)-box 17, SIM1 - single-minded homolog 1 (drosophila), HAND1 - heart and neural crest derivatives expressed 1, BDNF - brain-derived neurotrophic factor, NKX2-5 - nk2 homeobox 5, WT1 - wilms tumor 1, ROBO2 - roundabout, axon guidance receptor, homolog 2 (drosophila), SIX1 - six homeobox 1, SALL1 - sal-like 1 (drosophila), LHX1 - lim homeobox 1, NKX2-6 - nk2 ho…
GO:0022603	regulation of anatomical structure morphogenesis	2.38e-12	2.98e-10	3.8	13058	424	300	37	[ANGPT4 - angiopoietin 4, ISL1 - isl lim homeobox 1, TNFRSF11B - tumor necrosis factor receptor superfamily, member 11b, PROX1 - prospero homeobox 1, WT1 - wilms tumor 1, KDR - kinase insert domain receptor (a type iii receptor tyrosine kinase), NKX2-1 - nk2 homeobox 1, RELN - reelin, TBX18 - t-box 18, WNT6 - wingless-type mmtv integration site family, member 6, SLIT2 - slit homolog 2 (drosophila…
GO:2000027	regulation of organ morphogenesis	3.57e-12	4.41e-10	8.33	13058	94	300	18	[ISL1 - isl lim homeobox 1, SOX17 - sry (sex determining region y)-box 17, TBX1 - t-box 1, TNFRSF11B - tumor necrosis factor receptor superfamily, member 11b, BDNF - brain-derived neurotrophic factor, WT1 - wilms tumor 1, HOXD13 - homeobox d13, SIX1 - six homeobox 1, MSX1 - msh homeobox 1, SFRP2 - secreted frizzled-related protein 2, MAGI2 - membrane associated guanylate kinase, ww and pdz domain…
GO:0032501	multicellular organismal process	4.2e-12	5.12e-10	2.09	13058	1811	300	87	[PCDHGA4 - protocadherin gamma subfamily a, 4, CNTNAP1 - contactin associated protein 1, DBX1 - developing brain homeobox 1, TBX20 - t-box 20, IRX5 - iroquois homeobox 5, NKX2-5 - nk2 homeobox 5, SYK - spleen tyrosine kinase, SLC6A3 - solute carrier family 6 (neurotransmitter transporter, dopamine), member 3, KDR - kinase insert domain receptor (a type iii receptor tyrosine kinase), WT1 - wilms t…
GO:0021953	central nervous system neuron differentiation	5.08e-12	6.13e-10	11.95	13058	51	300	14	[ISL1 - isl lim homeobox 1, TBX20 - t-box 20, NR2E1 - nuclear receptor subfamily 2, group e, member 1, OTP - orthopedia homeobox, PROX1 - prospero homeobox 1, ID4 - inhibitor of dna binding 4, dominant negative helix-loop-helix protein, GSX1 - gs homeobox 1, EOMES - eomesodermin, NKX2-1 - nk2 homeobox 1, PAX7 - paired box 7, PHOX2B - paired-like homeobox 2b, LHX1 - lim homeobox 1, MDGA2 - mam dom…
GO:0001708	cell fate specification	5.39e-12	6.42e-10	13.47	13058	42	300	13	[ISL1 - isl lim homeobox 1, TBX1 - t-box 1, SOX17 - sry (sex determining region y)-box 17, FOXA1 - forkhead box a1, FOXA2 - forkhead box a2, HOXD10 - homeobox d10, ATOH1 - atonal homolog 1 (drosophila), EOMES - eomesodermin, MNX1 - motor neuron and pancreas homeobox 1, ASCL1 - achaete-scute complex homolog 1 (drosophila), TLX3 - t-cell leukemia homeobox 3, SOX9 - sry (sex determining region y)-bo…
GO:0001764	neuron migration	8.38e-12	9.87e-10	10.36	13058	63	300	15	[TBX20 - t-box 20, NR2F2 - nuclear receptor subfamily 2, group f, member 2, ATOH1 - atonal homolog 1 (drosophila), BARHL1 - barh-like homeobox 1, NKX2-1 - nk2 homeobox 1, BARHL2 - barh-like homeobox 2, VAX1 - ventral anterior homeobox 1, RELN - reelin, PHOX2B - paired-like homeobox 2b, FEZF1 - fez family zinc finger 1, MNX1 - motor neuron and pancreas homeobox 1, LHX1 - lim homeobox 1, ASCL1 - ac…
GO:0010605	negative regulation of macromolecule metabolic process	1.06e-11	1.23e-09	2.52	13058	1055	300	61	[NKX6-1 - nk6 homeobox 1, TBX20 - t-box 20, HAND1 - heart and neural crest derivatives expressed 1, PROX1 - prospero homeobox 1, NKX2-5 - nk2 homeobox 5, WT1 - wilms tumor 1, FOXL2 - forkhead box l2, FERD3L - fer3-like (drosophila), ZNF148 - zinc finger protein 148, NKX2-1 - nk2 homeobox 1, TBX18 - t-box 18, SKOR1 - ski family transcriptional corepressor 1, PAX5 - paired box 5, FEZF1 - fez family…
GO:0048704	embryonic skeletal system morphogenesis	1.2e-11	1.38e-09	11.28	13058	54	300	14	[GSC - goosecoid homeobox, TBX1 - t-box 1, HOXD10 - homeobox d10, HOXD3 - homeobox d3, SIX1 - six homeobox 1, ALX4 - alx homeobox 4, PDGFRA - platelet-derived growth factor receptor, alpha polypeptide, TBX15 - t-box 15, SOX11 - sry (sex determining region y)-box 11, BMP7 - bone morphogenetic protein 7, OSR2 - odd-skipped related 2 (drosophila), SIX2 - six homeobox 2, HOXB8 - homeobox b8, TFAP2A -…
GO:0048705	skeletal system morphogenesis	1.27e-11	1.44e-09	9.16	13058	76	300	16	[NKX3-2 - nk3 homeobox 2, GSC - goosecoid homeobox, TBX1 - t-box 1, HOXD10 - homeobox d10, HOXD3 - homeobox d3, HOXD8 - homeobox d8, SIX1 - six homeobox 1, ALX4 - alx homeobox 4, PDGFRA - platelet-derived growth factor receptor, alpha polypeptide, TBX15 - t-box 15, SOX11 - sry (sex determining region y)-box 11, BMP7 - bone morphogenetic protein 7, OSR2 - odd-skipped related 2 (drosophila), SIX2 -…
GO:0031324	negative regulation of cellular metabolic process	2.09e-11	2.35e-09	2.5	13058	1044	300	60	[NKX6-1 - nk6 homeobox 1, TBX20 - t-box 20, HAND1 - heart and neural crest derivatives expressed 1, PROX1 - prospero homeobox 1, NKX2-5 - nk2 homeobox 5, WT1 - wilms tumor 1, FOXL2 - forkhead box l2, FERD3L - fer3-like (drosophila), ZNF148 - zinc finger protein 148, NKX2-1 - nk2 homeobox 1, TBX18 - t-box 18, SKOR1 - ski family transcriptional corepressor 1, PAX5 - paired box 5, FEZF1 - fez family…
GO:0048754	branching morphogenesis of a tube	2.14e-11	2.38e-09	7.53	13058	104	300	18	[FOXA1 - forkhead box a1, TBX20 - t-box 20, FOXA2 - forkhead box a2, HOXD11 - homeobox d11, WT1 - wilms tumor 1, KDR - kinase insert domain receptor (a type iii receptor tyrosine kinase), SIX1 - six homeobox 1, SFRP2 - secreted frizzled-related protein 2, SALL1 - sal-like 1 (drosophila), NKX2-1 - nk2 homeobox 1, LHX1 - lim homeobox 1, BMP7 - bone morphogenetic protein 7, WNT6 - wingless-type mmtv…
GO:0035107	appendage morphogenesis	2.37e-11	2.61e-09	8.82	13058	79	300	16	[HOXA9 - homeobox a9, HOXD10 - homeobox d10, HOXD11 - homeobox d11, EVX2 - even-skipped homeobox 2, MSX1 - msh homeobox 1, SALL1 - sal-like 1 (drosophila), ALX4 - alx homeobox 4, SP8 - sp8 transcription factor, FBN2 - fibrillin 2, BMP7 - bone morphogenetic protein 7, TBX5 - t-box 5, SALL3 - sal-like 3 (drosophila), OSR2 - odd-skipped related 2 (drosophila), TFAP2B - transcription factor ap-2 beta…
GO:0035108	limb morphogenesis	2.37e-11	2.58e-09	8.82	13058	79	300	16	[HOXA9 - homeobox a9, HOXD10 - homeobox d10, HOXD11 - homeobox d11, EVX2 - even-skipped homeobox 2, MSX1 - msh homeobox 1, SALL1 - sal-like 1 (drosophila), ALX4 - alx homeobox 4, SP8 - sp8 transcription factor, FBN2 - fibrillin 2, BMP7 - bone morphogenetic protein 7, TBX5 - t-box 5, SALL3 - sal-like 3 (drosophila), OSR2 - odd-skipped related 2 (drosophila), TFAP2B - transcription factor ap-2 beta…
GO:0010721	negative regulation of cell development	3.15e-11	3.4e-09	7.96	13058	93	300	17	[NKX6-1 - nk6 homeobox 1, NR2E1 - nuclear receptor subfamily 2, group e, member 1, FOXA1 - forkhead box a1, FOXA2 - forkhead box a2, BDNF - brain-derived neurotrophic factor, ID4 - inhibitor of dna binding 4, dominant negative helix-loop-helix protein, SFRP2 - secreted frizzled-related protein 2, DLX1 - distal-less homeobox 1, BCL11A - b-cell cll/lymphoma 11a (zinc finger protein), NKX2-1 - nk2 h…
GO:0065007	biological regulation	3.17e-11	3.38e-09	1.37	13058	6583	300	207	[GRIN3A - glutamate receptor, ionotropic, n-methyl-d-aspartate 3a, IRX5 - iroquois homeobox 5, FOXL2 - forkhead box l2, ZNF578 - zinc finger protein 578, BARHL1 - barh-like homeobox 1, SKOR1 - ski family transcriptional corepressor 1, SOX11 - sry (sex determining region y)-box 11, GBX2 - gastrulation brain homeobox 2, MADCAM1 - mucosal vascular addressin cell adhesion molecule 1, SOX9 - sry (sex …
GO:0042127	regulation of cell proliferation	9.94e-11	1.05e-08	2.63	13058	861	300	52	[PROX1 - prospero homeobox 1, NKX2-5 - nk2 homeobox 5, SYK - spleen tyrosine kinase, WT1 - wilms tumor 1, KDR - kinase insert domain receptor (a type iii receptor tyrosine kinase), CTGF - connective tissue growth factor, TBX18 - t-box 18, FEZF1 - fez family zinc finger 1, SOX11 - sry (sex determining region y)-box 11, WNT5A - wingless-type mmtv integration site family, member 5a, NR5A2 - nuclear …
GO:0009892	negative regulation of metabolic process	1.3e-10	1.36e-08	2.37	13058	1121	300	61	[NKX6-1 - nk6 homeobox 1, TBX20 - t-box 20, HAND1 - heart and neural crest derivatives expressed 1, PROX1 - prospero homeobox 1, NKX2-5 - nk2 homeobox 5, WT1 - wilms tumor 1, FOXL2 - forkhead box l2, FERD3L - fer3-like (drosophila), ZNF148 - zinc finger protein 148, NKX2-1 - nk2 homeobox 1, TBX18 - t-box 18, SKOR1 - ski family transcriptional corepressor 1, PAX5 - paired box 5, FEZF1 - fez family…
GO:0061138	morphogenesis of a branching epithelium	1.71e-10	1.77e-08	7.18	13058	103	300	17	[FOXA1 - forkhead box a1, TBX20 - t-box 20, FOXA2 - forkhead box a2, HOXD11 - homeobox d11, HOXD13 - homeobox d13, WT1 - wilms tumor 1, SIX1 - six homeobox 1, SFRP2 - secreted frizzled-related protein 2, SALL1 - sal-like 1 (drosophila), NKX2-1 - nk2 homeobox 1, LHX1 - lim homeobox 1, BMP7 - bone morphogenetic protein 7, WNT6 - wingless-type mmtv integration site family, member 6, WNT5A - wingless…
GO:0035136	forelimb morphogenesis	2e-10	2.05e-08	13.68	13058	35	300	11	[ALX4 - alx homeobox 4, HOXA9 - homeobox a9, HOXD10 - homeobox d10, TBX5 - t-box 5, SALL3 - sal-like 3 (drosophila), OSR2 - odd-skipped related 2 (drosophila), MSX1 - msh homeobox 1, TFAP2B - transcription factor ap-2 beta (activating enhancer binding protein 2 beta), EN1 - engrailed homeobox 1, TFAP2A - transcription factor ap-2 alpha (activating enhancer binding protein 2 alpha), SALL1 - sal-li…
GO:0010646	regulation of cell communication	3.1e-10	3.15e-08	2.34	13058	1116	300	60	[NKX6-1 - nk6 homeobox 1, TBX20 - t-box 20, KCNS3 - potassium voltage-gated channel, delayed-rectifier, subfamily s, member 3, SYK - spleen tyrosine kinase, NKX2-5 - nk2 homeobox 5, KDR - kinase insert domain receptor (a type iii receptor tyrosine kinase), NKX2-1 - nk2 homeobox 1, CTGF - connective tissue growth factor, RELN - reelin, TBX18 - t-box 18, SKOR1 - ski family transcriptional corepress…
GO:0048665	neuron fate specification	3.96e-10	3.98e-08	23.21	13058	15	300	8	[ISL1 - isl lim homeobox 1, FOXA1 - forkhead box a1, MNX1 - motor neuron and pancreas homeobox 1, FOXA2 - forkhead box a2, ASCL1 - achaete-scute complex homolog 1 (drosophila), HOXD10 - homeobox d10, TLX3 - t-cell leukemia homeobox 3, ATOH1 - atonal homolog 1 (drosophila)]
GO:0009953	dorsal/ventral pattern formation	4.42e-10	4.4e-08	11.11	13058	47	300	12	[OVOL2 - ovo-like 2 (drosophila), GSC - goosecoid homeobox, FOXG1 - forkhead box g1, SP8 - sp8 transcription factor, NKX2-1 - nk2 homeobox 1, PAX7 - paired box 7, TBX20 - t-box 20, LHX1 - lim homeobox 1, FOXA2 - forkhead box a2, MNX1 - motor neuron and pancreas homeobox 1, HOXD11 - homeobox d11, EN1 - engrailed homeobox 1]
GO:0048732	gland development	5.52e-10	5.44e-08	7.87	13058	83	300	15	[ISL1 - isl lim homeobox 1, TBX1 - t-box 1, NKX2-5 - nk2 homeobox 5, WT1 - wilms tumor 1, HOXD3 - homeobox d3, SIX1 - six homeobox 1, SALL1 - sal-like 1 (drosophila), NKX2-1 - nk2 homeobox 1, GCM2 - glial cells missing homolog 2 (drosophila), PDGFRA - platelet-derived growth factor receptor, alpha polypeptide, WNT5A - wingless-type mmtv integration site family, member 5a, NRG1 - neuregulin 1, TCF…
GO:0030855	epithelial cell differentiation	5.73e-10	5.6e-08	6.67	13058	111	300	17	[PPARG - peroxisome proliferator-activated receptor gamma, SOX17 - sry (sex determining region y)-box 17, TBX1 - t-box 1, FOXA1 - forkhead box a1, FOXA2 - forkhead box a2, PROX1 - prospero homeobox 1, WT1 - wilms tumor 1, KDR - kinase insert domain receptor (a type iii receptor tyrosine kinase), SIX1 - six homeobox 1, BARX1 - barx homeobox 1, NKX2-1 - nk2 homeobox 1, PROM1 - prominin 1, BMP7 - bo…
GO:0007411	axon guidance	6.34e-10	6.13e-08	4.05	13058	290	300	27	[CNTNAP1 - contactin associated protein 1, ISL1 - isl lim homeobox 1, CRMP1 - collapsin response mediator protein 1, NTF3 - neurotrophin 3, ATOH1 - atonal homolog 1 (drosophila), UNC5C - unc-5 homolog c (c. elegans), ZIC2 - zic family member 2, NKX2-1 - nk2 homeobox 1, VAX1 - ventral anterior homeobox 1, RELN - reelin, FEZF1 - fez family zinc finger 1, MNX1 - motor neuron and pancreas homeobox 1,…
GO:0045165	cell fate commitment	9.29e-10	8.9e-08	7.59	13058	86	300	15	[PPARG - peroxisome proliferator-activated receptor gamma, TBX1 - t-box 1, NR2E1 - nuclear receptor subfamily 2, group e, member 1, FOXA2 - forkhead box a2, NKX2-5 - nk2 homeobox 5, KDR - kinase insert domain receptor (a type iii receptor tyrosine kinase), WT1 - wilms tumor 1, GSX1 - gs homeobox 1, DLX1 - distal-less homeobox 1, NKX2-1 - nk2 homeobox 1, PAX7 - paired box 7, NEUROD1 - neuronal dif…
GO:0009059	macromolecule biosynthetic process	1.18e-09	1.12e-07	1.82	13058	2219	300	93	[NKX6-1 - nk6 homeobox 1, ZNF154 - zinc finger protein 154, HAND1 - heart and neural crest derivatives expressed 1, ZFHX4 - zinc finger homeobox 4, ATOH1 - atonal homolog 1 (drosophila), FERD3L - fer3-like (drosophila), ZNF578 - zinc finger protein 578, ZNF148 - zinc finger protein 148, PAX3 - paired box 3, VGLL2 - vestigial like 2 (drosophila), BARHL1 - barh-like homeobox 1, EOMES - eomesodermin…
GO:0034645	cellular macromolecule biosynthetic process	1.55e-09	1.46e-07	1.82	13058	2196	300	92	[NKX6-1 - nk6 homeobox 1, ZNF154 - zinc finger protein 154, HAND1 - heart and neural crest derivatives expressed 1, ZFHX4 - zinc finger homeobox 4, ATOH1 - atonal homolog 1 (drosophila), FERD3L - fer3-like (drosophila), ZNF578 - zinc finger protein 578, ZNF148 - zinc finger protein 148, PAX3 - paired box 3, VGLL2 - vestigial like 2 (drosophila), BARHL1 - barh-like homeobox 1, EOMES - eomesodermin…
GO:0007420	brain development	1.59e-09	1.48e-07	5.85	13058	134	300	18	[FOXG1 - forkhead box g1, ALX1 - alx homeobox 1, HMX2 - h6 family homeobox 2, PROX1 - prospero homeobox 1, EPHA7 - eph receptor a7, NTF3 - neurotrophin 3, ROBO2 - roundabout, axon guidance receptor, homolog 2 (drosophila), UNC5C - unc-5 homolog c (c. elegans), TBR1 - t-box, brain, 1, SFRP2 - secreted frizzled-related protein 2, EOMES - eomesodermin, ZIC2 - zic family member 2, ZIC1 - zic family m…
GO:0006928	cellular component movement	2.17e-09	2e-07	2.79	13058	639	300	41	[ANGPT4 - angiopoietin 4, ISL1 - isl lim homeobox 1, CNTNAP1 - contactin associated protein 1, TBX20 - t-box 20, PROX1 - prospero homeobox 1, SYK - spleen tyrosine kinase, ATOH1 - atonal homolog 1 (drosophila), KDR - kinase insert domain receptor (a type iii receptor tyrosine kinase), BARHL1 - barh-like homeobox 1, NKX2-1 - nk2 homeobox 1, CTGF - connective tissue growth factor, VAX1 - ventral an…
GO:0050877	neurological system process	2.81e-09	2.58e-07	3.3	13058	422	300	32	[CNTNAP1 - contactin associated protein 1, EYA4 - eyes absent homolog 4 (drosophila), IRX5 - iroquois homeobox 5, SLC6A3 - solute carrier family 6 (neurotransmitter transporter, dopamine), member 3, SIX6 - six homeobox 6, PAX3 - paired box 3, BARHL1 - barh-like homeobox 1, ZIC2 - zic family member 2, TBX18 - t-box 18, NKX6-2 - nk6 homeobox 2, PAX6 - paired box 6, POU4F2 - pou class 4 homeobox 2, …
GO:0001657	ureteric bud development	5.29e-09	4.79e-07	12.09	13058	36	300	10	[SIM1 - single-minded homolog 1 (drosophila), LHX1 - lim homeobox 1, BDNF - brain-derived neurotrophic factor, BMP7 - bone morphogenetic protein 7, SLIT2 - slit homolog 2 (drosophila), TCF21 - transcription factor 21, WT1 - wilms tumor 1, ROBO2 - roundabout, axon guidance receptor, homolog 2 (drosophila), SIX1 - six homeobox 1, SALL1 - sal-like 1 (drosophila)]
GO:0031290	retinal ganglion cell axon guidance	9.42e-09	8.47e-07	21.76	13058	14	300	7	[ZIC2 - zic family member 2, ISL1 - isl lim homeobox 1, POU4F2 - pou class 4 homeobox 2, EPHA7 - eph receptor a7, SLIT2 - slit homolog 2 (drosophila), POU4F3 - pou class 4 homeobox 3, ROBO2 - roundabout, axon guidance receptor, homolog 2 (drosophila)]
GO:0003008	system process	1.09e-08	9.69e-07	2.68	13058	649	300	40	[CNTNAP1 - contactin associated protein 1, EYA4 - eyes absent homolog 4 (drosophila), TBX20 - t-box 20, PDE3A - phosphodiesterase 3a, cgmp-inhibited, PPP1R13L - protein phosphatase 1, regulatory subunit 13 like, IRX5 - iroquois homeobox 5, NKX2-5 - nk2 homeobox 5, SLC6A3 - solute carrier family 6 (neurotransmitter transporter, dopamine), member 3, SIX6 - six homeobox 6, PAX3 - paired box 3, BARHL…
GO:0060850	regulation of transcription involved in cell fate commitment	1.11e-08	9.8e-07	29.02	13058	9	300	6	[NKX6-1 - nk6 homeobox 1, SOX17 - sry (sex determining region y)-box 17, NKX6-2 - nk6 homeobox 2, NR2F2 - nuclear receptor subfamily 2, group f, member 2, PROX1 - prospero homeobox 1, DLX1 - distal-less homeobox 1]
GO:0016337	cell-cell adhesion	1.15e-08	1.01e-06	4.24	13058	226	300	22	[PCDHGA5 - protocadherin gamma subfamily a, 5, PCDHGA4 - protocadherin gamma subfamily a, 4, BARX2 - barx homeobox 2, PCDH8 - protocadherin 8, PCDHA1 - protocadherin alpha 1, ALX1 - alx homeobox 1, PCDH7 - protocadherin 7, CTNND2 - catenin (cadherin-associated protein), delta 2 (neural plakophilin-related arm-repeat protein), SYK - spleen tyrosine kinase, ROBO2 - roundabout, axon guidance recepto…
GO:0006935	chemotaxis	1.5e-08	1.31e-06	3.31	13058	381	300	29	[CNTNAP1 - contactin associated protein 1, ISL1 - isl lim homeobox 1, CRMP1 - collapsin response mediator protein 1, NTF3 - neurotrophin 3, SYK - spleen tyrosine kinase, ATOH1 - atonal homolog 1 (drosophila), UNC5C - unc-5 homolog c (c. elegans), ZIC2 - zic family member 2, NKX2-1 - nk2 homeobox 1, VAX1 - ventral anterior homeobox 1, RELN - reelin, PDGFRA - platelet-derived growth factor receptor…
GO:0042330	taxis	1.5e-08	1.29e-06	3.31	13058	381	300	29	[CNTNAP1 - contactin associated protein 1, ISL1 - isl lim homeobox 1, CRMP1 - collapsin response mediator protein 1, NTF3 - neurotrophin 3, SYK - spleen tyrosine kinase, ATOH1 - atonal homolog 1 (drosophila), UNC5C - unc-5 homolog c (c. elegans), ZIC2 - zic family member 2, NKX2-1 - nk2 homeobox 1, VAX1 - ventral anterior homeobox 1, RELN - reelin, PDGFRA - platelet-derived growth factor receptor…
GO:0016070	RNA metabolic process	1.54e-08	1.31e-06	1.7	13058	2509	300	98	[ZNF154 - zinc finger protein 154, ZNF148 - zinc finger protein 148, ZNF578 - zinc finger protein 578, BARHL1 - barh-like homeobox 1, PAX3 - paired box 3, PAX7 - paired box 7, GCM2 - glial cells missing homolog 2 (drosophila), PAX5 - paired box 5, SKOR1 - ski family transcriptional corepressor 1, FEZF1 - fez family zinc finger 1, PAX6 - paired box 6, BHLHE22 - basic helix-loop-helix family, membe…
GO:0001822	kidney development	2.13e-08	1.8e-06	6.62	13058	92	300	14	[PROX1 - prospero homeobox 1, MME - membrane metallo-endopeptidase, WT1 - wilms tumor 1, ROBO2 - roundabout, axon guidance receptor, homolog 2 (drosophila), SIX1 - six homeobox 1, SALL1 - sal-like 1 (drosophila), LHX1 - lim homeobox 1, SOX11 - sry (sex determining region y)-box 11, BMP7 - bone morphogenetic protein 7, TCF21 - transcription factor 21, OSR2 - odd-skipped related 2 (drosophila), SIX…
GO:0030900	forebrain development	2.71e-08	2.28e-06	10.36	13058	42	300	10	[OTX2 - orthodenticle homeobox 2, OTX1 - orthodenticle homeobox 1, GSC - goosecoid homeobox, ZIC5 - zic family member 5, FOXG1 - forkhead box g1, NKX2-1 - nk2 homeobox 1, NR2F2 - nuclear receptor subfamily 2, group f, member 2, NR2F1 - nuclear receptor subfamily 2, group f, member 1, VAX2 - ventral anterior homeobox 2, MSX1 - msh homeobox 1]
GO:0023051	regulation of signaling	2.81e-08	2.34e-06	1.99	13058	1446	300	66	[NKX6-1 - nk6 homeobox 1, GNG4 - guanine nucleotide binding protein (g protein), gamma 4, TBX20 - t-box 20, KCNS3 - potassium voltage-gated channel, delayed-rectifier, subfamily s, member 3, SYK - spleen tyrosine kinase, NKX2-5 - nk2 homeobox 5, KDR - kinase insert domain receptor (a type iii receptor tyrosine kinase), NKX2-1 - nk2 homeobox 1, CTGF - connective tissue growth factor, RELN - reelin…
GO:0008284	positive regulation of cell proliferation	2.91e-08	2.4e-06	3	13058	465	300	32	[ISL1 - isl lim homeobox 1, PROX1 - prospero homeobox 1, NKX2-5 - nk2 homeobox 5, SYK - spleen tyrosine kinase, KDR - kinase insert domain receptor (a type iii receptor tyrosine kinase), HTR1A - 5-hydroxytryptamine (serotonin) receptor 1a, g protein-coupled, CTGF - connective tissue growth factor, TBX18 - t-box 18, PDGFRA - platelet-derived growth factor receptor, alpha polypeptide, NKX2-6 - nk2 …
GO:0048468	cell development	3.93e-08	3.22e-06	3.56	13058	306	300	25	[NKX3-2 - nk3 homeobox 2, NKX2-5 - nk2 homeobox 5, WT1 - wilms tumor 1, SPAG6 - sperm associated antigen 6, ISL2 - isl lim homeobox 2, NKX2-6 - nk2 homeobox 6, PAX6 - paired box 6, SOX11 - sry (sex determining region y)-box 11, WNT5A - wingless-type mmtv integration site family, member 5a, SOX9 - sry (sex determining region y)-box 9, FOXD2 - forkhead box d2, EN1 - engrailed homeobox 1, TFAP2A - t…
GO:0042474	middle ear morphogenesis	5.03e-08	4.09e-06	17.92	13058	17	300	7	[NKX3-2 - nk3 homeobox 2, GSC - goosecoid homeobox, TBX1 - t-box 1, OSR2 - odd-skipped related 2 (drosophila), SIX2 - six homeobox 2, SIX1 - six homeobox 1, MSX1 - msh homeobox 1]
GO:0007600	sensory perception	5.32e-08	4.3e-06	3.75	13058	267	300	23	[PENK - proenkephalin, TRPA1 - transient receptor potential cation channel, subfamily a, member 1, EYA4 - eyes absent homolog 4 (drosophila), TBX1 - t-box 1, NR2E1 - nuclear receptor subfamily 2, group e, member 1, IRX5 - iroquois homeobox 5, MME - membrane metallo-endopeptidase, SLC6A3 - solute carrier family 6 (neurotransmitter transporter, dopamine), member 3, SIX6 - six homeobox 6, SIX1 - six…
GO:0060548	negative regulation of cell death	5.54e-08	4.44e-06	2.91	13058	478	300	32	[ANGPT4 - angiopoietin 4, NKX3-2 - nk3 homeobox 2, ISL1 - isl lim homeobox 1, PDE3A - phosphodiesterase 3a, cgmp-inhibited, NTF3 - neurotrophin 3, NKX2-5 - nk2 homeobox 5, WT1 - wilms tumor 1, KDR - kinase insert domain receptor (a type iii receptor tyrosine kinase), DLX1 - distal-less homeobox 1, BARHL1 - barh-like homeobox 1, GCM2 - glial cells missing homolog 2 (drosophila), PAX7 - paired box …
GO:0042472	inner ear morphogenesis	6.92e-08	5.5e-06	9.46	13058	46	300	10	[OTX1 - orthodenticle homeobox 1, FOXG1 - forkhead box g1, ZIC1 - zic family member 1, TBX1 - t-box 1, HMX2 - h6 family homeobox 2, GBX2 - gastrulation brain homeobox 2, ATOH1 - atonal homolog 1 (drosophila), POU4F3 - pou class 4 homeobox 3, SIX1 - six homeobox 1, TFAP2A - transcription factor ap-2 alpha (activating enhancer binding protein 2 alpha)]
GO:0001501	skeletal system development	9.99e-08	7.88e-06	5.44	13058	120	300	15	[NKX3-2 - nk3 homeobox 2, MATN3 - matrilin 3, TNFRSF11B - tumor necrosis factor receptor superfamily, member 11b, HOXA9 - homeobox a9, HOXD13 - homeobox d13, DLX1 - distal-less homeobox 1, ALX4 - alx homeobox 4, PAX7 - paired box 7, SHOX2 - short stature homeobox 2, SOX11 - sry (sex determining region y)-box 11, BMP7 - bone morphogenetic protein 7, WNT5A - wingless-type mmtv integration site fami…
GO:0045665	negative regulation of neuron differentiation	1.07e-07	8.34e-06	9.07	13058	48	300	10	[FOXG1 - forkhead box g1, ISL1 - isl lim homeobox 1, NR2E1 - nuclear receptor subfamily 2, group e, member 1, PHOX2B - paired-like homeobox 2b, FOXA2 - forkhead box a2, BMP7 - bone morphogenetic protein 7, ASCL1 - achaete-scute complex homolog 1 (drosophila), TLX3 - t-cell leukemia homeobox 3, ID4 - inhibitor of dna binding 4, dominant negative helix-loop-helix protein, SOX9 - sry (sex determinin…
GO:0050768	negative regulation of neurogenesis	1.07e-07	8.29e-06	7.06	13058	74	300	12	[BCL11A - b-cell cll/lymphoma 11a (zinc finger protein), NKX6-1 - nk6 homeobox 1, VAX1 - ventral anterior homeobox 1, NR2E1 - nuclear receptor subfamily 2, group e, member 1, NKX6-2 - nk6 homeobox 2, BDNF - brain-derived neurotrophic factor, PAX6 - paired box 6, BMP7 - bone morphogenetic protein 7, SOX11 - sry (sex determining region y)-box 11, ID4 - inhibitor of dna binding 4, dominant negative …
GO:0021895	cerebral cortex neuron differentiation	1.25e-07	9.65e-06	31.09	13058	7	300	5	[EOMES - eomesodermin, NKX2-1 - nk2 homeobox 1, NR2E1 - nuclear receptor subfamily 2, group e, member 1, ASCL1 - achaete-scute complex homolog 1 (drosophila), ID4 - inhibitor of dna binding 4, dominant negative helix-loop-helix protein]
GO:0007156	homophilic cell adhesion	1.29e-07	9.88e-06	6.29	13058	90	300	13	[PCDHGA5 - protocadherin gamma subfamily a, 5, PCDHGA4 - protocadherin gamma subfamily a, 4, PCDH8 - protocadherin 8, PCDHA1 - protocadherin alpha 1, PCDH7 - protocadherin 7, ROBO2 - roundabout, axon guidance receptor, homolog 2 (drosophila), CDH2 - cadherin 2, type 1, n-cadherin (neuronal), PCDHGB4 - protocadherin gamma subfamily b, 4, CDH8 - cadherin 8, type 2, CDH7 - cadherin 7, type 2, PCDHAC…
GO:0032989	cellular component morphogenesis	1.36e-07	1.03e-05	3.56	13058	281	300	23	[CNTNAP1 - contactin associated protein 1, ISL1 - isl lim homeobox 1, SOX17 - sry (sex determining region y)-box 17, NR2E1 - nuclear receptor subfamily 2, group e, member 1, PROX1 - prospero homeobox 1, EPHA5 - eph receptor a5, WT1 - wilms tumor 1, MSX1 - msh homeobox 1, SALL1 - sal-like 1 (drosophila), EOMES - eomesodermin, PARVA - parvin, alpha, RELN - reelin, PHOX2B - paired-like homeobox 2b, …
GO:0010470	regulation of gastrulation	1.89e-07	1.42e-05	15.23	13058	20	300	7	[OTX2 - orthodenticle homeobox 2, SOX17 - sry (sex determining region y)-box 17, LHX1 - lim homeobox 1, FOXA2 - forkhead box a2, BMP7 - bone morphogenetic protein 7, OSR2 - odd-skipped related 2 (drosophila), SFRP2 - secreted frizzled-related protein 2]
GO:0043066	negative regulation of apoptotic process	2.27e-07	1.7e-05	2.86	13058	457	300	30	[NKX3-2 - nk3 homeobox 2, ANGPT4 - angiopoietin 4, ISL1 - isl lim homeobox 1, PDE3A - phosphodiesterase 3a, cgmp-inhibited, NTF3 - neurotrophin 3, NKX2-5 - nk2 homeobox 5, WT1 - wilms tumor 1, KDR - kinase insert domain receptor (a type iii receptor tyrosine kinase), DLX1 - distal-less homeobox 1, BARHL1 - barh-like homeobox 1, GCM2 - glial cells missing homolog 2 (drosophila), PAX7 - paired box …
GO:0030326	embryonic limb morphogenesis	2.33e-07	1.73e-05	7.37	13058	65	300	11	[ALX4 - alx homeobox 4, SP8 - sp8 transcription factor, FBN2 - fibrillin 2, HOXA9 - homeobox a9, BMP7 - bone morphogenetic protein 7, TBX5 - t-box 5, HOXD11 - homeobox d11, OSR2 - odd-skipped related 2 (drosophila), MSX1 - msh homeobox 1, TFAP2A - transcription factor ap-2 alpha (activating enhancer binding protein 2 alpha), EN1 - engrailed homeobox 1]
GO:0035113	embryonic appendage morphogenesis	2.33e-07	1.72e-05	7.37	13058	65	300	11	[ALX4 - alx homeobox 4, SP8 - sp8 transcription factor, FBN2 - fibrillin 2, HOXA9 - homeobox a9, BMP7 - bone morphogenetic protein 7, TBX5 - t-box 5, HOXD11 - homeobox d11, OSR2 - odd-skipped related 2 (drosophila), MSX1 - msh homeobox 1, TFAP2A - transcription factor ap-2 alpha (activating enhancer binding protein 2 alpha), EN1 - engrailed homeobox 1]
GO:0048485	sympathetic nervous system development	2.78e-07	2.03e-05	14.51	13058	21	300	7	[PHOX2B - paired-like homeobox 2b, FOXD1 - forkhead box d1, SOX11 - sry (sex determining region y)-box 11, ASCL1 - achaete-scute complex homolog 1 (drosophila), FOXD2 - forkhead box d2, TFAP2B - transcription factor ap-2 beta (activating enhancer binding protein 2 beta), TFAP2A - transcription factor ap-2 alpha (activating enhancer binding protein 2 alpha)]
GO:0043069	negative regulation of programmed cell death	3e-07	2.18e-05	2.82	13058	463	300	30	[NKX3-2 - nk3 homeobox 2, ANGPT4 - angiopoietin 4, ISL1 - isl lim homeobox 1, PDE3A - phosphodiesterase 3a, cgmp-inhibited, NTF3 - neurotrophin 3, NKX2-5 - nk2 homeobox 5, WT1 - wilms tumor 1, KDR - kinase insert domain receptor (a type iii receptor tyrosine kinase), DLX1 - distal-less homeobox 1, BARHL1 - barh-like homeobox 1, PAX7 - paired box 7, GCM2 - glial cells missing homolog 2 (drosophila…
GO:0009605	response to external stimulus	3.5e-07	2.53e-05	2.36	13058	738	300	40	[PPARG - peroxisome proliferator-activated receptor gamma, ISL1 - isl lim homeobox 1, CNTNAP1 - contactin associated protein 1, TNFRSF11B - tumor necrosis factor receptor superfamily, member 11b, CRMP1 - collapsin response mediator protein 1, NTF3 - neurotrophin 3, SYK - spleen tyrosine kinase, ATOH1 - atonal homolog 1 (drosophila), UNC5C - unc-5 homolog c (c. elegans), ZIC2 - zic family member 2…
GO:0023019	signal transduction involved in regulation of gene expression	3.6e-07	2.58e-05	18.65	13058	14	300	6	[GSC - goosecoid homeobox, SOX17 - sry (sex determining region y)-box 17, PDGFRA - platelet-derived growth factor receptor, alpha polypeptide, NEUROD1 - neuronal differentiation 1, FOXA2 - forkhead box a2, MSX1 - msh homeobox 1]
GO:0001667	ameboidal cell migration	4.13e-07	2.94e-05	7.91	13058	55	300	10	[OVOL2 - ovo-like 2 (drosophila), ISL1 - isl lim homeobox 1, SOX17 - sry (sex determining region y)-box 17, TBX1 - t-box 1, PHOX2B - paired-like homeobox 2b, FOXD1 - forkhead box d1, PITX2 - paired-like homeodomain 2, WNT5A - wingless-type mmtv integration site family, member 5a, GBX2 - gastrulation brain homeobox 2, FOXD2 - forkhead box d2]
GO:0090092	regulation of transmembrane receptor protein serine/threonine kinase signaling pathway	5.15e-07	3.64e-05	5.16	13058	118	300	14	[TBX20 - t-box 20, GDF6 - growth differentiation factor 6, FOXD1 - forkhead box d1, MSX1 - msh homeobox 1, SFRP2 - secreted frizzled-related protein 2, MAGI2 - membrane associated guanylate kinase, ww and pdz domain containing 2, NKX2-1 - nk2 homeobox 1, SKOR1 - ski family transcriptional corepressor 1, FBN2 - fibrillin 2, SOX11 - sry (sex determining region y)-box 11, BMP7 - bone morphogenetic p…
GO:0045995	regulation of embryonic development	5.86e-07	4.11e-05	7.64	13058	57	300	10	[OTX2 - orthodenticle homeobox 2, SOX17 - sry (sex determining region y)-box 17, TBX18 - t-box 18, FOXA2 - forkhead box a2, LHX1 - lim homeobox 1, BMP7 - bone morphogenetic protein 7, WNT5A - wingless-type mmtv integration site family, member 5a, OSR2 - odd-skipped related 2 (drosophila), SIX1 - six homeobox 1, SFRP2 - secreted frizzled-related protein 2]
GO:0030878	thyroid gland development	5.88e-07	4.1e-05	17.41	13058	15	300	6	[NKX2-1 - nk2 homeobox 1, TBX1 - t-box 1, NKX2-5 - nk2 homeobox 5, FOXE1 - forkhead box e1 (thyroid transcription factor 2), HOXD3 - homeobox d3, SIX1 - six homeobox 1]
GO:0001755	neural crest cell migration	5.96e-07	4.12e-05	10.55	13058	33	300	8	[OVOL2 - ovo-like 2 (drosophila), ISL1 - isl lim homeobox 1, TBX1 - t-box 1, PHOX2B - paired-like homeobox 2b, FOXD1 - forkhead box d1, PITX2 - paired-like homeodomain 2, GBX2 - gastrulation brain homeobox 2, FOXD2 - forkhead box d2]
GO:0060429	epithelium development	6.78e-07	4.66e-05	8.71	13058	45	300	9	[LHX1 - lim homeobox 1, NKX2-6 - nk2 homeobox 6, WNT6 - wingless-type mmtv integration site family, member 6, TBX5 - t-box 5, WT1 - wilms tumor 1, MSX1 - msh homeobox 1, TFAP2B - transcription factor ap-2 beta (activating enhancer binding protein 2 beta), SOX9 - sry (sex determining region y)-box 9, SALL1 - sal-like 1 (drosophila)]
GO:0051090	regulation of sequence-specific DNA binding transcription factor activity	7.27e-07	4.97e-05	3.48	13058	263	300	21	[NKX6-1 - nk6 homeobox 1, PPARG - peroxisome proliferator-activated receptor gamma, FOXG1 - forkhead box g1, FOXA1 - forkhead box a1, PRKD1 - protein kinase d1, FOXD1 - forkhead box d1, HAND1 - heart and neural crest derivatives expressed 1, FOXA2 - forkhead box a2, PROX1 - prospero homeobox 1, EPHA5 - eph receptor a5, FOXL2 - forkhead box l2, FOXQ1 - forkhead box q1, ZIC2 - zic family member 2, …
GO:0001658	branching involved in ureteric bud morphogenesis	7.63e-07	5.18e-05	10.24	13058	34	300	8	[LHX1 - lim homeobox 1, WNT6 - wingless-type mmtv integration site family, member 6, HOXD11 - homeobox d11, TCF21 - transcription factor 21, WT1 - wilms tumor 1, SIX1 - six homeobox 1, SOX9 - sry (sex determining region y)-box 9, SALL1 - sal-like 1 (drosophila)]
