# Supplementary material for: Continuous Aging of the Human DNA Methylome Throughout the Human Lifespan
Source: PLoS One. 2013 Jun 27;8(6):e67378. doi: 10.1371/journal.pone.0067378 (PMC3695075; doi:10.1371/journal.pone.0067378)
Supplement: Table S4 — The most enriched molecular functions (FDR P-value<0.0001) among hypomethylated CGIs. (XLSX) [file pone.0067378.s008.xlsx]

## Sheet: HYPO_GOFUNCTION.txt
GO Term	Description	P-value	FDR q-value	Enrichment	N	B	n	b	Genes
GO:0004872	receptor activity	4.57e-10	1.57e-06	2.72	13058	723	305	46	[GRIN3A - glutamate receptor, ionotropic, n-methyl-d-aspartate 3a, PTPRN2 - protein tyrosine phosphatase, receptor type, n polypeptide 2, FGFR3 - fibroblast growth factor receptor 3, PTPRF - protein tyrosine phosphatase, receptor type, f, BAI1 - brain-specific angiogenesis inhibitor 1, TNFRSF4 - tumor necrosis factor receptor superfamily, member 4, GUCY2D - guanylate cyclase 2d, membrane (retina-…
GO:0038023	signaling receptor activity	3.72e-09	6.41e-06	2.83	13058	589	305	39	[GRIN3A - glutamate receptor, ionotropic, n-methyl-d-aspartate 3a, PTPRN2 - protein tyrosine phosphatase, receptor type, n polypeptide 2, FGFR3 - fibroblast growth factor receptor 3, PTPRF - protein tyrosine phosphatase, receptor type, f, BAI1 - brain-specific angiogenesis inhibitor 1, TNFRSF4 - tumor necrosis factor receptor superfamily, member 4, CHRNA3 - cholinergic receptor, nicotinic, alpha …
GO:0004888	transmembrane signaling receptor activity	4.42e-09	5.08e-06	2.98	13058	518	305	36	[GRIN3A - glutamate receptor, ionotropic, n-methyl-d-aspartate 3a, PTPRN2 - protein tyrosine phosphatase, receptor type, n polypeptide 2, FGFR3 - fibroblast growth factor receptor 3, PTPRF - protein tyrosine phosphatase, receptor type, f, BAI1 - brain-specific angiogenesis inhibitor 1, TNFRSF4 - tumor necrosis factor receptor superfamily, member 4, CHRNA3 - cholinergic receptor, nicotinic, alpha …
GO:0004871	signal transducer activity	5.37e-08	4.63e-05	2.34	13058	842	305	46	[GRIN3A - glutamate receptor, ionotropic, n-methyl-d-aspartate 3a, FGFR3 - fibroblast growth factor receptor 3, OMP - olfactory marker protein, PTPRN2 - protein tyrosine phosphatase, receptor type, n polypeptide 2, BAI1 - brain-specific angiogenesis inhibitor 1, PTPRF - protein tyrosine phosphatase, receptor type, f, TNFRSF4 - tumor necrosis factor receptor superfamily, member 4, BCAR1 - breast c…
GO:0060089	molecular transducer activity	5.37e-08	3.7e-05	2.34	13058	842	305	46	[GRIN3A - glutamate receptor, ionotropic, n-methyl-d-aspartate 3a, FGFR3 - fibroblast growth factor receptor 3, OMP - olfactory marker protein, PTPRN2 - protein tyrosine phosphatase, receptor type, n polypeptide 2, BAI1 - brain-specific angiogenesis inhibitor 1, PTPRF - protein tyrosine phosphatase, receptor type, f, TNFRSF4 - tumor necrosis factor receptor superfamily, member 4, BCAR1 - breast c…
